# Supplementary material for: Type I interferon shapes brain distribution and tropism of tick-borne flavivirus
Source: Nat Commun. 2023 Apr 10;14:2007. doi: 10.1038/s41467-023-37698-0 (PMC10086010; doi:10.1038/s41467-023-37698-0)
Supplement: Supplementary file 4 — Supplementary Data 1 [file 41467_2023_37698_MOESM4_ESM.xlsx]

## Sheet: Sheet1
	IFNAR					WT					MOCK
Regions	IF1	IF2	IF3	IF4	IF5	WT1	WT2	WT3	WT4	WT5	M1	M2	M3	M4	M5
Accessory olfactory bulb: glomerular, external plexiform and mitral cell layer, left	1.625	1.213	1.722	1.604	2.12	1.351	1.462	1.041	0.898	0.51	1.057	0.906	1.118	0.96	0.959
Accessory olfactory bulb: glomerular, external plexiform and mitral cell layer, right	2.749	1.335	1.572	1.254	1.616	0.888	1.405	1.014	0.845	0.733	1.088	0.935	1.161	0.966	0.85
Accessory olfactory bulb: granule cell layer, left	0.981	1.009	1.895	1.419	1.05	1.353	1.473	1.203	0.872	0.432	0.975	0.892	1.353	0.902	0.878
Accessory olfactory bulb: granule cell layer, right	1.484	0.677	1.648	1.111	0.839	1.144	1.636	0.716	0.897	0.516	1.112	0.951	1.009	0.988	0.941
Amygdala, right	1.415	0.953	1.649	0.824	0.898	1.144	1.636	0.716	0.897	0.516	1.112	0.951	1.009	0.988	0.941
Amygdala, left	1.406	0.91	1.621	0.783	1.175	0.946	0.854	0.792	1.615	1.499	1.457	0.889	0.853	0.813	0.988
Amygdalopiriform transition area, left	0.771	1.33	0.694	0.681	0.74	1.813	0.986	1.346	1.019	0.956	1.01	0.824	0.825	1.132	1.209
Amygdalopiriform transition area, right	0.784	0.744	0.68	0.675	0.683	0.64	1.083	0.86	1.475	0.854	0.897	1.175	1.198	0.857	0.873
Anterior commissure: Olfactory Limb, left	2.263	1.275	2.608	0.93	5.985	0.654	1.208	0.846	0.661	0.506	0.894	1.097	1.333	0.787	0.888
Anterior commissure: Olfactory Limb, right	1.71	1.348	1.584	4.742	0.85	2.313	1.234	1.427	1.286	0.767	1.206	1.011	1.038	1.128	0.617
Anterior Commissure: Temporal Limb, left	0.662	0.935	0.935	1.029	0.737	1.381	1.217	1.569	1.25	0.727	1.186	0.988	1.038	1.179	0.608
Anterior Commissure: Temporal Limb, right	0.57	0.656	1.078	1.173	0.597	0.866	1.196	1.119	1.788	0.729	1.167	1.054	1.02	1.044	0.715
Anterior olfactory nucleus, left	1.388	1.257	1.518	0.749	4.411	0.818	1.183	0.878	1.165	0.771	1.148	0.983	0.967	1.03	0.873
Anterior olfactory nucleus, right	2.541	1.902	3.798	6.635	5.219	2.578	1.061	0.87	0.85	0.893	1.039	1.019	1.075	1.051	0.816
Bed nucleus of stria Terminalis, left	0.491	0.566	0.756	0.776	0.621	0.764	1.224	0.956	1.336	0.728	1.047	0.909	0.981	1.261	0.802
Bed nucleus of stria Terminalis, right	0.628	0.878	1.011	1.626	0.702	0.708	1.147	0.925	1.543	0.777	1.084	0.979	1.103	1.064	0.77
Caudomedial entorhinal cortex, left	1.165	2.226	1.509	0.773	0.763	2.267	1.122	2.189	2.038	1.072	1.037	0.978	1.063	0.75	1.171
Caudomedial entorhinal cortex, right	2.464	2.325	2.208	0.928	1.182	1.249	1.214	1.607	1.489	1.38	0.962	1.112	1.208	0.833	0.885
Cerebellar hemisphere lobule 6: ansiform lobule (crus 1), left	1.053	1.771	1.031	0.849	0.674	1.006	1.226	1.533	0.869	0.775	0.902	1.083	1.197	0.806	1.012
Cerebellar hemisphere lobule 6: ansiform lobule (crus 1), right	0.968	1.711	1.294	0.7	0.675	0.939	1.25	1.154	0.976	0.85	0.945	1.215	1.16	0.761	0.919
Cerebellar hemisphere lobule 6: simple lobule, left	1.044	1.528	0.923	0.794	0.568	0.828	1.037	0.944	0.925	0.753	1.005	1.137	1.265	0.732	0.862
Cerebellar hemisphere lobule 6: simple lobule, right	1.826	1.569	0.774	1.123	0.639	0.902	1.059	1.026	1.161	0.727	0.98	1.242	1.042	0.869	0.867
Cerebellar hemisphere lobule 7: ansiform lobule (crus 2), left	1.028	1.62	0.557	0.611	0.347	0.822	1.023	0.898	0.799	0.592	1.947	0.761	0.873	0.607	0.812
Cerebellar hemisphere lobule 7: ansiform lobule (crus 2), right	0.787	1.099	0.635	1.129	0.571	1.358	1.386	1.044	0.933	0.651	0.792	1.131	1.217	0.973	0.887
Cerebellar hemisphere lobule 7: paramedian lobule, left	1.719	2.152	1.001	1.158	1.019	0.963	1.259	1.241	0.855	0.847	0.806	1.145	1.312	0.732	1.006
Cerebellar hemisphere lobule 7: paramedian lobule, right	0.968	1.49	0.971	1.121	0.647	1.052	1.201	1.04	1.143	0.808	0.888	1.037	1.311	0.825	0.939
Cerebellar hemisphere lobule 8: copula pyramidis, left	1.827	3.632	3.019	2.771	4.238	0.96	1.128	1.238	0.752	0.773	0.857	0.987	1.237	0.928	0.99
Cerebellar hemisphere lobule 8: copula pyramidis, right	2.865	4.409	3.17	1.887	2.807	1.436	1.177	0.817	0.792	0.786	1.081	0.867	1.182	0.845	1.025
Cerebellar paravermis lobules 4-5: anterior lobule, left	0.597	0.529	0.711	0.663	0.455	0.488	0.808	0.655	0.912	1.067	1.578	0.759	0.793	1.105	0.764
Cerebellar paravermis lobules 4-5: anterior lobule, right	0.525	0.542	0.693	0.719	0.456	0.561	0.956	0.689	0.545	0.866	1.145	1.393	0.887	0.914	0.661
Cerebellar paravermis WM: anterior lobule, left	0.623	0.723	0.967	0.913	0.541	0.67	1.298	0.828	0.455	0.611	1.268	1.048	1.049	1.119	0.517
Cerebellar paravermis WM: anterior lobule, right	0.62	0.719	0.962	0.908	0.536	0.667	1.29	0.811	0.465	0.634	1.26	1.045	1.052	1.113	0.53
Cerebellar vermis lobule 10: nodulus, left + right	2.55	3.221	2.222	2.645	2.732	0.617	1.182	1.282	0.571	0.659	1.108	1.177	1.01	0.916	0.789
Cerebellar vermis lobule 3: Dorsal central, left + right	1.201	0.794	0.454	0.795	0.449	0.436	0.607	0.556	0.444	2.137	0.68	2.277	0.569	0.766	0.707
Cerebellar vermis lobule 6: declive, left + right	1.126	1.585	0.671	0.927	0.588	1.093	1.289	0.993	0.769	0.724	0.855	1.142	1.078	0.756	1.169
Cerebellar vermis lobule 7: tuber/folium, left + right	0.853	2.012	1.529	0.882	0.544	0.793	1.308	0.938	0.776	0.775	0.845	0.976	1.268	0.899	1.012
Cerebellar vermis lobule 8: pyramus, left + right	1.062	1.917	1.313	1.07	0.478	0.896	1.272	1.132	2.261	0.86	0.842	0.998	1.36	0.855	0.944
Cerebellar vermis lobule 9: uvula, left + right	0.663	0.624	0.67	0.806	0.949	0.917	1.152	0.986	0.791	0.682	0.843	1.016	1.417	0.847	0.878
Cerebellar vermis lobules 1-2 Lingula and ventral central, left + right	0.4	0.521	0.546	0.7	0.676	0.425	0.332	0.366	0.648	1.699	0.423	2.876	0.691	0.55	0.461
Cerebellar vermis lobules 4-5: culmen, left + right	1.244	1.575	0.902	1.047	0.585	0.785	1.264	1.024	0.732	0.828	1.076	1.102	1.047	0.849	0.926
Cerebellar vermis WM: lobule 10, left + right	0.622	0.72	0.96	1.071	0.55	0.668	1.287	0.825	0.551	0.647	1.258	1.042	1.044	1.111	0.545
Cerebellar vermis WM: lobule 3, left + right	0.612	0.71	0.95	0.904	0.575	0.658	1.274	0.805	0.447	0.631	1.245	1.029	1.03	1.099	0.598
Cerebellar vermis WM: lobule 8, left + right	0.602	0.828	0.929	0.877	0.506	0.684	1.248	0.825	0.656	0.474	1.217	1.023	1.04	1.075	0.645
Cerebellar vermis WM: lobule 9, left + right	0.611	0.719	0.947	0.9	0.548	0.691	1.271	0.829	0.433	0.533	1.241	1.041	1.052	1.102	0.564
Cerebellar vermis WM: lobules 1-2, left + right	0.599	0.693	0.934	0.876	0.52	0.848	1.245	0.788	0.684	1.402	1.215	1.021	1.005	1.073	0.686
Cerebellar vermis WM: lobules 4-5, left + right	0.58	0.711	0.839	0.796	0.579	0.72	1.172	0.861	0.573	0.594	1.101	0.98	0.997	1.245	0.678
Cerebellar vermis WM: lobules 6-7, left + right	0.579	0.667	0.824	0.793	0.47	0.701	1.146	0.862	0.606	0.552	1.137	1.005	1.074	0.954	0.831
Cerebellar vermis WM: trunk of lobules 1-3, left + right	0.612	0.713	0.949	0.905	0.579	0.698	1.273	0.818	0.671	1.01	1.245	1.028	1.028	1.098	0.601
Cerebellar vermis WM: trunk of lobules 6-8, left + right	0.578	0.672	0.896	0.846	0.489	0.634	1.202	0.806	0.823	0.505	1.174	0.97	1.033	1.037	0.786
Cerebellar WM: copula, left	0.601	0.698	0.934	1.024	0.663	0.669	1.25	0.789	0.437	0.532	1.221	1.013	1.017	1.078	0.671
Cerebellar WM: copula, right	0.617	0.715	0.958	0.904	0.525	0.673	1.284	0.838	0.38	0.473	1.254	1.08	1.038	1.113	0.515
Cerebellar WM: crus 1, left	0.582	0.674	0.945	0.848	0.576	0.748	1.206	0.921	0.637	0.541	1.178	0.981	1.063	1.04	0.738
Cerebellar WM: crus 1, right	0.606	0.701	0.937	0.884	0.536	0.752	1.263	0.868	0.428	0.557	1.234	1.019	1.102	1.083	0.561
Cerebellar WM: crus 2, left	0.601	0.684	0.956	0.857	0.51	0.708	1.219	0.945	0.394	0.47	1.189	1.035	1.12	1.049	0.607
Cerebellar WM: crus 2, right	0.595	0.691	0.924	0.871	0.511	1.28	1.296	0.784	0.508	0.497	1.208	1.08	1.116	1.067	0.529
Cerebellar WM: paramedian lobule, left	0.613	0.71	0.95	0.897	0.519	0.667	1.276	0.806	0.344	0.601	1.245	1.037	1.035	1.099	0.583
Cerebellar WM: paramedian lobule, right	0.621	0.72	0.964	0.91	0.525	0.668	1.292	0.812	0.345	0.513	1.263	1.045	1.046	1.115	0.531
Cerebellar WM: simple lobule, left	0.449	0.523	1.098	0.651	0.387	0.799	1.05	0.857	0.714	0.518	0.904	0.85	1.585	0.804	0.858
Cerebellar WM: simple lobule, right	0.554	0.657	0.855	0.808	0.515	0.629	1.153	0.867	0.576	0.586	1.123	1.025	1.037	0.989	0.826
Cerebellar WM: trunk of crus 2 and paramedian, left	0.609	0.706	0.945	0.892	0.539	0.66	1.268	0.798	0.423	0.56	1.238	1.061	1.053	1.093	0.554
Cerebellar WM: trunk of crus 2 and paramedian, right	0.613	0.711	0.951	0.898	0.555	0.66	1.276	0.802	0.387	0.514	1.247	1.044	1.052	1.102	0.555
Cerebellar WM: trunk of simple and crus 1, left	0.609	0.707	1.017	0.893	0.549	0.729	1.269	0.798	0.406	0.495	1.239	1.024	1.126	1.094	0.517
Cerebellar WM: trunk of simple and crus 1, right	0.613	0.718	0.95	0.897	0.669	0.704	1.274	0.803	0.41	0.69	1.246	1.03	1.033	1.099	0.592
Cerebral aqueduct, left + right	0.503	1.026	0.569	1.116	1.94	0.773	0.774	0.591	0.697	2.024	0.675	1.13	0.624	0.81	1.76
Cerebral peduncle, left	0.765	0.86	0.824	0.387	0.747	0.745	0.797	0.693	0.771	1.112	1.507	0.73	0.549	0.506	1.708
Cerebral peduncle, right	1.792	1.235	2.052	1.531	0.876	1.091	1.221	1.129	0.874	1.394	1.635	0.851	0.791	0.618	1.106
Cingulate cortex: area 24a, left	0.629	0.59	0.897	1.081	1.356	0.638	0.838	1.032	1.133	2.064	1.201	1.124	1.261	0.814	0.6
Cingulate cortex: area 24a', left	1.025	0.75	0.862	1.17	3.752	1.686	1.452	1.427	0.945	0.836	1.11	0.975	1.278	0.985	0.652
Cingulate cortex: area 24a, right	0.472	0.474	1.452	3.065	1.683	0.973	0.82	1.023	0.865	1.859	1.04	0.693	1.432	0.735	1.1
Cingulate cortex: area 24a', right	1.074	0.805	0.867	0.914	1.71	0.96	1.287	1.38	0.965	0.8	1.13	0.978	1.185	1.005	0.702
Cingulate cortex: area 24b, left	4.151	1.805	1.102	1.504	0.909	1.807	1.122	1.106	0.967	0.821	1.253	0.917	0.999	0.89	0.941
Cingulate cortex: area 24b', left	2.477	0.815	0.98	1.14	5.187	1.694	1.175	1.223	0.844	0.854	1.048	1.005	1.1	0.934	0.913
Cingulate cortex: area 24b, right	0.888	1.061	0.797	0.919	1.236	1.856	1.174	1.52	1.15	0.925	0.858	0.935	1.164	1.255	0.788
Cingulate cortex: area 24b', right	1.02	0.996	0.804	0.731	0.666	1.082	1.088	1.355	1.221	0.785	0.982	1.037	1.219	0.889	0.873
Cingulate cortex: area 25, left	0.534	0.641	1.488	1.989	1.458	0.891	2.493	2.191	1.02	1.74	1.187	0.95	1.032	1.289	0.542
Cingulate cortex: area 25, right	0.809	0.675	1.74	4.302	2.458	0.667	0.913	1.074	0.952	0.672	1.06	1.814	0.809	0.894	0.423
Cingulate cortex: area 29a, left	0.482	0.672	0.585	0.569	0.332	0.352	0.641	1.384	0.465	1.039	0.535	0.725	0.83	0.407	2.502
Cingulate cortex: area 29a, right	1.296	0.748	1.571	1.004	3.275	0.603	1.211	0.831	1.056	1.275	0.949	0.923	1.242	0.937	0.948
Cingulate cortex: area 29b, left	1.317	1.748	0.832	2.347	0.556	0.969	1.153	1.236	0.704	1.076	1.047	1.073	1.109	0.915	0.857
Cingulate cortex: area 29b, right	1.269	1.121	0.914	0.735	2.211	1.854	1.18	0.917	0.896	1.126	1.046	1.145	1.124	0.906	0.779
Cingulate cortex: area 29c, left	0.575	0.672	0.715	0.926	0.8	0.559	0.527	0.795	0.409	1.149	1.956	0.459	0.754	0.871	0.959
Cingulate cortex: area 29c, right	1.05	1.134	0.96	0.744	2.995	1.084	1.147	1.188	1.06	0.98	1.106	1.005	1.197	0.951	0.741
Cingulate cortex: area 30, left	1.938	1.888	1.747	1.723	3.188	1.544	1.346	1.218	2.682	1.035	0.943	1.096	1.057	0.896	1.009
Cingulate cortex: area 30, right	1.092	1.694	0.646	0.646	1.294	1.312	1.087	1.049	0.843	0.959	0.769	1.647	1.141	0.716	0.727
Cingulate cortex: area 32, left	2.165	1.117	1.426	1.824	1.935	1.909	1.75	1.447	1.229	0.774	0.866	1.038	1.201	1.008	0.887
Cingulate cortex: area 32, right	0.504	1.252	0.771	1.299	1.426	2.45	1.507	1.819	1.513	1.171	0.997	1.112	1.187	0.907	0.796
Cingulum, left	0.538	0.528	1.202	0.721	3.435	1.318	0.934	0.909	1.2	2.819	0.974	0.783	1.104	0.971	1.169
Cingulum, right	0.391	0.312	0.943	1.61	0.977	0.445	0.574	0.994	1.824	3.234	0.542	0.915	0.807	0.627	2.108
Claustrum, left	0.795	0.672	0.854	0.809	0.926	2.402	1.16	1.478	1.468	0.92	1.328	0.934	0.949	1.014	0.775
Claustrum, right	0.584	0.652	0.896	0.923	0.59	3.797	1.127	1.837	1.53	0.993	1.101	0.904	1.211	0.986	0.797
Corpus callosum, left	0.348	0.304	0.674	0.712	1.372	0.825	0.705	0.863	1.758	1.485	0.738	0.389	0.883	0.889	2.101
Corpus callosum, right	0.368	0.26	0.697	1.061	1.327	0.699	0.33	0.976	1.466	1.935	0.58	0.477	0.839	1.416	1.688
Corticospinal tract, left	1.189	2.056	0.911	0.68	0.585	0.673	1.015	0.752	0.619	0.508	0.937	1.184	1.209	0.827	0.843
Corticospinal tract, right	1.083	1.033	0.874	0.731	0.508	0.682	1.136	0.771	0.655	0.635	1.007	0.956	1.414	0.887	0.736
Cuneate nucleus, left	1.065	1.487	0.925	0.923	0.561	0.709	1.24	0.797	0.83	0.529	1.228	1.003	1.023	1.069	0.677
Cuneate nucleus, right	1	0.774	0.919	1.047	0.511	0.698	1.233	0.798	0.535	0.508	1.204	1.011	1.004	1.07	0.71
Dentate nucleus, left	1.218	1.282	1.056	0.883	0.682	0.712	1.253	0.827	0.487	0.854	1.224	1.012	1.022	1.081	0.661
Dentate nucleus, right	0.778	0.719	1.552	0.906	0.605	0.718	1.271	0.821	0.489	0.655	1.248	1.06	1.025	1.095	0.573
Dorsal Claustrum, left	0.566	0.669	0.855	0.807	0.565	1.026	1.148	0.755	0.845	1.077	1.149	0.927	0.937	1.29	0.699
Dorsal Claustrum, right	0.607	0.726	0.94	0.892	0.582	1.691	1.264	1.3	0.724	0.92	1.232	1.019	1.083	1.091	0.575
Dorsal Endopiriform nucleus, left	0.477	0.513	0.676	0.639	0.458	1.981	0.911	1.639	0.795	1.18	0.938	0.881	0.853	1.136	1.192
Dorsal Endopiriform nucleus, right	0.481	0.587	0.702	0.664	0.454	1.248	0.947	0.877	1.609	0.788	0.922	0.894	1.276	0.937	0.971
Dorsal intermediate entorhinal cortex, left	0.66	1.002	0.687	0.666	0.523	0.879	1.088	1.231	2.777	0.949	1.15	0.912	1.217	0.896	0.825
Dorsal intermediate entorhinal cortex, right	0.621	0.821	0.632	0.623	0.555	1.005	1.117	1.838	1.281	0.674	0.934	1.14	1.141	0.879	0.907
Dorsal pallidum (globus pallidus), left	0.475	0.933	0.668	0.754	0.75	0.855	0.985	1.02	0.878	0.548	1.27	0.737	0.923	0.734	1.336
Dorsal pallidum (globus pallidus), right	0.695	0.691	0.704	1.082	0.588	1.709	0.948	1.189	0.79	1.316	0.932	0.874	0.777	1.256	1.16
Dorsal Secondary auditory cortex, left	0.674	0.581	0.563	0.57	0.647	1.413	0.855	1.604	1.119	0.841	0.772	1.154	0.826	1.445	0.802
Dorsal Secondary auditory cortex, right	1.064	0.788	0.681	0.645	1.075	0.803	0.951	1.296	1.363	1.152	0.895	1.425	1.067	0.849	0.764
Dorsal tenia tecta, left	0.818	1.075	0.687	0.71	0.821	0.807	0.91	0.626	0.527	0.843	0.629	0.757	0.924	1.862	0.827
Dorsal tenia tecta, right	0.747	0.727	1.387	0.704	1.005	0.911	1.305	0.97	1.387	1.153	0.86	0.877	1.191	1.295	0.777
Dorsolateral entorhinal cortex, left	0.747	1.36	0.858	0.729	0.586	3.07	1.295	2.769	2.329	1.368	0.997	1.164	1.095	0.939	0.805
Dorsolateral entorhinal cortex, right	1.588	1.038	2.087	0.651	0.909	1.908	1.266	2.31	1.372	1.075	0.969	1.074	1.317	0.817	0.823
Dorsolateral orbital cortex, left	1.176	1.572	1.137	0.98	0.659	2.776	1.258	1.008	0.911	0.701	0.94	0.951	1.098	0.921	1.09
Dorsolateral orbital cortex, right	1.492	1.018	1.109	0.82	0.673	1.6	1.582	1.52	1.383	1.207	0.979	1.088	1.221	0.885	0.826
Ectorhinal cortex, left	1.411	1.357	1.217	0.763	0.776	2.131	1.065	1.771	1.18	1.449	0.992	1.014	1.102	0.805	1.088
Ectorhinal cortex, right	2.317	1.843	1.715	1.165	0.877	1.682	1.191	1.715	2.087	1.116	0.96	1.162	1.103	0.806	0.969
Facial nerve, left	0.627	0.714	0.955	0.902	0.537	0.669	1.28	0.885	0.654	0.645	1.251	1.034	1.057	1.104	0.555
Facial nerve, right	0.666	0.748	0.956	0.902	0.575	0.721	1.282	0.821	1.073	0.8	1.252	1.035	1.043	1.106	0.564
Fasciculus retroflexus, left	0.489	0.885	0.751	0.741	0.502	0.926	1.037	0.678	0.528	1.884	1.024	0.882	1.183	0.874	1.037
Fasciculus retroflexus, right	0.513	0.58	0.746	0.787	0.47	0.677	1.01	0.652	0.589	0.83	0.978	0.916	1.041	0.88	1.185
Fastigial nucleus, left	0.616	0.717	1.21	1.06	1.724	0.683	1.281	0.807	0.455	0.688	1.244	1.034	1.04	1.099	0.582
Fastigial nucleus, right	0.755	0.715	0.995	0.937	1.583	0.667	1.265	0.796	0.539	0.71	1.236	1.025	1.023	1.091	0.625
Fimbria, left	0.237	0.385	0.312	0.484	0.532	1.308	0.473	0.536	0.88	0.839	0.471	0.416	0.498	1.142	2.473
Fimbria, right	0.215	0.435	0.357	0.823	0.477	0.551	0.442	0.807	0.962	1.637	0.91	0.948	0.551	0.798	1.793
Flocculus WM, left	2.119	3.727	2.946	0.893	1.957	0.644	1.246	0.865	0.385	0.486	1.231	1.045	1.008	1.074	0.642
Flocculus WM, right	4.173	0.806	1.021	0.845	2.356	0.669	1.196	0.786	0.368	0.461	1.294	1.163	1.033	1.03	0.479
Flocculus, left	0.348	0.304	0.674	0.712	1.372	0.635	1.194	1.071	0.778	0.592	1.011	1.162	1.032	0.874	0.921
Flocculus, right	0.368	0.26	0.697	1.061	1.327	1.48	1	0.839	0.77	0.612	1.368	1.211	0.934	0.853	0.633
Fornix, left	1.189	2.056	0.911	0.68	0.585	1.1	1.097	0.981	0.947	0.788	1.13	0.934	1.026	0.767	1.143
Fornix, right	1.083	1.033	0.874	0.731	0.508	0.928	1.439	0.966	0.735	1.921	0.734	1.066	1.091	0.921	1.188
Fourth ventricle, left + right	1.065	1.487	0.925	0.923	0.561	0.554	0.628	0.958	0.434	0.424	1.527	1.022	0.625	0.764	1.061
Frontal association cortex, left	1	0.774	0.919	1.047	0.511	2.051	1.564	1.346	1.074	1.086	0.902	1.068	1.107	1.025	0.898
Frontal association cortex, right	1.218	1.282	1.056	0.883	0.682	1.425	1.208	1.249	0.796	0.839	0.601	0.834	1.667	1.151	0.746
Frontal cortex: area 3, left	0.778	0.719	1.552	0.906	0.605	1.63	0.94	1.179	0.715	0.962	0.83	0.96	1.343	0.987	0.88
Frontal cortex: area 3, right	0.566	0.669	0.855	0.807	0.565	2.03	1.063	0.726	0.989	0.948	0.957	0.91	1.352	0.881	0.9
Fundus of striatum, left	0.607	0.726	0.94	0.892	0.582	0.797	1.242	0.819	0.66	0.746	1.236	1.043	1.035	1.072	0.613
Fundus of striatum, right	0.477	0.513	0.676	0.639	0.458	0.762	1.257	0.812	0.748	0.671	1.217	1.046	1.084	1.075	0.578
Habenular commissure, left	0.481	0.587	0.702	0.664	0.454	0.289	0.42	0.294	0.5	0.431	0.624	0.93	0.444	0.951	2.051
Habenular commissure, right	0.66	1.002	0.687	0.666	0.523	0.393	0.621	0.555	0.528	0.736	1.086	1.708	0.812	0.79	0.604
Hippocampal region: CA10r, left	0.621	0.821	0.632	0.623	0.555	1.798	0.941	2.256	1.005	1.471	1.106	1.007	1.014	0.89	0.983
Hippocampal region: CA10r, right	0.475	0.933	0.668	0.754	0.75	1.374	0.759	0.789	1.136	1.245	1.23	0.642	1.033	1.225	0.87
Hippocampal region: CA1Py, left	0.695	0.691	0.704	1.082	0.588	1.128	0.812	1.334	0.808	1.622	1.22	0.879	0.722	1.15	1.028
Hippocampal region: CA1Py, right	0.674	0.581	0.563	0.57	0.647	0.431	0.673	0.512	1.135	0.884	1.421	0.571	0.651	0.646	1.71
Hippocampal region: CA1Rad, left	1.064	0.788	0.681	0.645	1.075	0.815	0.681	0.592	0.672	1.707	1.556	1.176	0.582	0.683	1.003
Hippocampal region: CA1Rad, right	0.818	1.075	0.687	0.71	0.821	0.432	0.591	0.463	0.876	0.872	2.108	0.621	0.667	0.747	0.857
Hippocampal region: CA20r, left	0.747	0.727	1.387	0.704	1.005	1.843	1.14	0.755	1.587	1.297	1.019	0.846	0.866	1.03	1.239
Hippocampal region: CA20r, right	0.747	1.36	0.858	0.729	0.586	1.199	1.275	2.138	0.986	1.667	1.144	1.026	0.983	1.041	0.806
Hippocampal region: CA2Py, left	1.588	1.038	2.087	0.651	0.909	1.007	1.223	0.79	1.039	1.113	1.153	0.954	0.962	1.323	0.607
Hippocampal region: CA2Py, right	1.176	1.572	1.137	0.98	0.659	0.759	1.419	1.264	1.194	1.204	1.234	1.021	1.038	1.092	0.615
Hippocampal region: CA2Rad, left	1.492	1.018	1.109	0.82	0.673	0.724	1.216	0.83	1.369	2.228	1.186	0.978	0.986	1.066	0.784
Hippocampal region: CA2Rad, right	1.411	1.357	1.217	0.763	0.776	0.765	1.257	0.911	1.227	1.279	1.228	1.031	1.048	1.113	0.581
Hippocampal region: CA30r, left	2.317	1.843	1.715	1.165	0.877	1.602	0.538	1.051	0.8	0.588	1.366	0.692	0.686	0.609	1.647
Hippocampal region: CA30r, right	0.627	0.714	0.955	0.902	0.537	0.715	0.807	1.497	0.518	0.908	1.791	1.445	0.722	0.647	0.395
Hippocampal region: CA3Py Inner, left	0.666	0.748	0.956	0.902	0.575	0.654	1.071	0.859	0.664	0.903	1.024	0.882	0.884	0.908	1.303
Hippocampal region: CA3Py Inner, right	0.489	0.885	0.751	0.741	0.502	0.662	1.182	0.872	0.613	0.67	1.118	0.998	1.066	0.986	0.832
Hippocampal region: CA3Py Outer, left	0.513	0.58	0.746	0.787	0.47	0.927	0.762	0.777	1.575	0.594	1.26	1.057	0.617	1.684	0.381
Hippocampal region: CA3Py Outer, right	0.616	0.717	1.21	1.06	1.724	0.862	1.027	1.673	0.914	1.018	1.461	0.904	1.008	0.893	0.734
Hippocampal region: CA3Rad, left	0.755	0.715	0.995	0.937	1.583	0.684	0.893	0.831	1.117	0.943	0.905	0.787	0.77	1.687	0.851
Hippocampal region: CA3Rad, right	0.237	0.385	0.312	0.484	0.532	1.501	1.134	0.885	1.343	1.255	1.09	0.957	1.118	0.957	0.879
Hippocampal region: GrDG, left	0.215	0.435	0.357	0.823	0.477	0.732	1.129	1.359	1.133	1.2	1.097	0.999	0.97	0.965	0.968
Hippocampal region: GrDG, right	2.119	3.727	2.946	0.893	1.957	0.706	1.112	0.805	0.828	2.293	1.075	0.979	1.105	0.982	0.859
Hippocampal region: Lmol, left	4.173	0.806	1.021	0.845	2.356	0.424	0.824	0.863	1.083	0.787	1.808	0.805	0.588	0.643	1.157
Hippocampal region: Lmol, right	4.09	4.376	2.81	0.798	3.621	0.415	0.626	0.503	0.834	1.079	1.557	0.723	0.798	1.083	0.839
Hippocampal region: MoDG, left	4.657	2.504	2.477	0.983	2.787	0.259	0.476	0.656	0.701	0.634	1.63	0.585	0.493	1.001	1.29
Hippocampal region: MoDG, right	0.416	0.66	0.601	1.225	0.406	0.397	0.511	0.409	0.605	1.173	1.169	0.559	0.916	0.753	1.604
Hippocampal region: PoDG, left	0.438	0.584	0.725	0.865	0.66	0.74	1.229	0.979	1.089	0.962	1.187	1.019	1.046	1.058	0.69
Hippocampal region: PoDG, right	1.297	2.43	1.246	1.744	1.698	0.666	1.138	0.858	0.738	1.09	1.118	0.935	1.055	0.979	0.913
Hippocampal region: Slu, left	2.787	1.689	1.38	2.665	1.634	0.841	0.817	0.781	0.929	0.722	0.866	0.817	0.695	1.967	0.655
Hippocampal region: Slu, right	1.215	1.392	1.019	0.982	1.2	0.897	1.188	2.209	1.18	1.108	1.176	0.978	1.069	0.98	0.798
Hypothalamus, left	0.859	0.755	0.831	0.819	0.513	0.803	1.129	1.302	0.662	0.796	0.571	0.878	0.956	1.529	1.064
Hypothalamus, right	1.608	0.782	0.953	1.272	0.613	1.144	1.241	2.134	1.357	3.817	0.849	1.065	1.12	0.859	1.106
Inferior cerebellar peduncle, left	0.598	0.731	0.964	0.874	0.551	0.662	1.182	0.764	0.526	0.853	1.467	0.954	1.046	1.018	0.515
Inferior cerebellar peduncle, right	0.661	0.709	0.98	0.88	0.567	0.673	1.216	0.783	0.61	0.81	1.193	1.065	1.037	1.046	0.659
Inferior colliculus, left	0.45	0.285	0.807	0.472	0.36	0.666	0.856	0.752	0.551	1.436	1.146	1.354	0.877	0.725	0.898
Inferior colliculus, right	0.698	0.397	0.731	1.044	0.318	0.786	0.873	0.988	0.703	0.927	0.876	1.41	0.869	0.695	1.151
Inferior olivary complex, left	0.577	0.598	1.1	1.087	1.002	0.752	1.217	0.892	0.593	0.45	1.178	1.001	1.066	1.04	0.714
Inferior olivary complex, right	0.442	0.674	0.582	0.89	1.522	0.818	1.221	0.987	0.694	0.457	1.194	1.005	1.052	1.052	0.698
Insular region, left	0.406	0.478	0.657	0.992	0.81	2.118	1.064	0.92	1.499	0.94	0.999	0.885	1.104	1.169	0.843
Insular region, right	0.477	0.402	0.512	0.858	0.658	2.554	0.877	1.138	1.051	1.2	0.725	0.923	1.462	0.887	1.003
Intermediate nucleus of endopiriform claustrum, left	0.468	0.786	1.247	1.114	0.359	1.099	1.199	1.036	1.112	1.097	1.082	0.973	1.12	1.098	0.728
Intermediate nucleus of endopiriform claustrum, right	0.524	0.427	0.52	0.816	0.861	0.919	1.099	0.882	0.807	0.861	1.043	0.963	1.372	0.931	0.691
Internal capsule, left	0.508	0.584	1.247	1.49	0.82	0.608	0.815	1.637	1.111	0.516	0.824	0.587	0.729	0.786	2.073
Internal capsule, right	0.592	0.663	0.873	1.223	0.964	1.36	0.943	1.319	0.672	1.382	1.588	0.949	0.738	0.865	0.86
Interpeduncular nucleus, left + right	0.568	0.666	0.886	0.862	0.704	0.613	1.451	0.762	0.993	1.254	1.15	1.23	1.094	0.888	0.638
Lateral olfactory tract, left	0.627	0.704	0.946	0.906	0.89	1.322	1.442	1.105	0.912	0.778	0.887	0.977	1.154	1.022	0.961
Lateral olfactory tract, right	0.598	0.685	0.908	0.893	0.626	1.174	1.346	0.943	0.791	0.68	0.832	0.915	1.246	0.953	1.054
Lateral orbital cortex, left	0.683	0.702	0.936	0.897	1.422	1.822	1.015	1.617	0.851	0.862	0.835	0.842	1.143	1.03	1.151
Lateral orbital cortex, right	0.528	0.514	0.705	0.692	1.004	1.777	0.862	1.15	0.954	0.57	0.718	0.705	1.324	1.359	0.895
Lateral parietal association cortex, left	0.406	0.57	1.059	0.397	1.107	1.387	1.175	1.143	1.107	1.323	1.061	1.17	1.007	0.942	0.82
Lateral parietal association cortex, right	0.564	0.669	0.898	0.739	0.885	1.31	1.184	1.145	1.09	0.897	1.159	1.017	1	1.001	0.823
Lateral septum, left	0.553	0.663	0.853	0.808	0.589	0.568	0.269	0.273	0.329	0.603	0.256	0.393	0.443	3.564	0.344
Lateral septum, right	0.399	0.534	0.577	0.557	0.66	0.574	0.445	0.677	1.523	0.674	0.477	0.557	0.957	2.003	1.006
Lateral ventricle, left	0.592	0.577	0.754	0.728	0.873	0.737	0.528	0.588	0.669	0.851	0.874	0.506	0.546	1.783	1.291
Lateral ventricle, right	0.501	0.633	0.699	0.702	0.552	0.308	0.334	0.607	0.826	0.653	0.422	0.506	0.663	1.78	1.629
mammillary bodies, left	0.536	0.674	0.845	0.79	0.791	0.901	1.414	0.669	0.534	0.488	0.617	1.122	1.089	0.948	1.224
mammillary bodies, right	0.63	0.845	1.267	0.89	0.961	0.995	1.627	0.793	0.662	0.615	0.737	1.076	1.147	0.944	1.097
mammilothalamic tract, left	0.669	0.824	0.858	0.926	1.038	0.799	1.108	1.073	0.752	0.677	1.436	0.891	1.032	0.949	0.694
mammilothalamic tract, right	0.448	0.589	0.801	0.957	0.893	0.737	1.134	0.747	0.689	0.818	1.111	0.98	0.984	1.008	0.916
Medial Amygdala, left	0.542	0.57	0.652	0.571	0.911	0.771	1.205	1.123	0.851	0.868	1.012	1.057	0.984	0.936	1.011
Medial Amygdala, right	0.416	0.643	0.586	0.789	0.677	0.825	1.284	0.879	0.911	0.958	1.02	0.952	1.08	1.067	0.881
Medial entorhinal cortex, left	0.533	0.48	1.212	0.569	0.907	2.989	1.277	2.713	2.199	1.104	1.066	1.046	1.14	0.939	0.81
Medial entorhinal cortex, right	0.585	0.756	1.118	0.859	0.745	1.435	1.193	2.116	1.556	1.362	0.941	1.099	1.235	0.827	0.897
Medial Lemniscus, left	0.544	0.642	0.836	0.808	0.588	0.729	1.185	0.69	0.774	0.859	1.11	0.929	1.005	0.85	1.106
Medial Lemniscus, right	0.407	0.51	0.652	0.571	0.477	0.79	1.043	1.399	0.664	1.011	1.01	0.93	1.168	0.856	1.035
Medial orbital cortex, left	0.589	0.646	0.845	0.812	0.85	2.004	1.294	1.334	1.149	0.954	0.912	1.047	1.151	0.918	0.973
Medial orbital cortex, right	1.241	1.055	1.088	0.462	0.699	1.99	1.394	1.396	0.99	1.176	0.894	1.1	1.287	0.851	0.868
Medial parietal association cortex, left	1.567	1.4	1.226	0.59	0.741	1.921	1.216	1.038	1.088	0.994	1.028	1.144	0.976	0.917	0.934
Medial parietal association cortex, right	2.444	2.669	0.926	0.92	0.647	1.364	1.193	1.155	1.495	1.084	1.099	1.022	1.045	0.974	0.86
Medial preoptic nucleus, left	0.656	5.537	0.905	3.61	1.047	0.77	1.059	0.819	0.702	0.735	0.971	1.079	1.257	0.943	0.75
Medial preoptic nucleus, right	2.003	1.757	1.418	1.461	2.168	0.697	1.043	0.721	0.573	0.714	0.939	1.106	1.179	1.039	0.737
Medial septum, left	2.533	1.731	1.118	1.103	0.877	0.985	1.096	0.886	1.766	0.702	0.825	1.172	1.18	1.003	0.819
Medial septum, right	0.592	0.672	0.899	0.849	0.6	0.92	1.278	0.783	0.719	0.682	1.05	0.974	1.327	0.844	0.805
Medulla, left + right	0.625	0.68	0.909	0.858	0.518	0.928	0.861	1.119	1.01	0.661	1.368	0.899	1.149	0.764	0.82
Midbrain, left + right	1.022	1.137	0.821	0.675	0.676	0.58	0.592	0.505	1.304	0.708	0.665	1.324	0.658	0.61	1.742
Middle cerebellar peduncle, left	1.886	1.146	1.291	0.634	0.826	0.576	1.058	0.71	2	0.732	1.627	0.853	0.931	0.984	0.604
Middle cerebellar peduncle, right	0.605	0.673	0.832	0.784	0.519	0.673	1.261	0.802	0.722	0.831	1.181	1.06	1.026	1.039	0.694
Nucleus Accumbens, left	0.599	0.747	0.795	0.764	0.783	1.67	0.965	0.854	1.025	0.91	0.927	1.033	0.927	1.25	0.863
Nucleus Accumbens, right	0.398	0.937	0.553	1.282	1.205	1.224	1.094	1.42	1.262	1.023	1.006	1.004	1.114	0.984	0.892
Nucleus interpositus, left	0.545	0.752	0.714	0.985	1.97	0.673	1.281	0.808	0.479	0.952	1.251	1.04	1.056	1.105	0.548
Nucleus interpositus, right	0.486	0.649	0.785	0.714	1.558	0.674	1.288	0.816	0.447	0.781	1.258	1.039	1.04	1.11	0.552
Olfactory bulb: external plexiform layer, left	1.692	1.837	1.933	1.871	1.489	1.026	1.396	0.985	0.799	0.649	0.916	1.017	1.126	0.742	1.199
Olfactory bulb: external plexiform layer, right	1.754	1.191	1.891	2.712	0.935	0.981	1.518	0.944	0.618	0.6	0.665	0.907	1.5	0.884	1.044
Olfactory bulb: glomerular layer, left	0.978	1.57	0.948	0.819	0.72	1.247	1.553	1.054	0.835	0.844	0.763	1.081	1.152	0.79	1.215
Olfactory bulb: glomerular layer, right	1.6	1.019	1.009	0.576	0.669	0.974	1.427	0.953	0.652	0.593	0.852	0.959	1.335	0.866	0.988
Olfactory bulb: granule cell layer, left	1.068	0.866	0.804	0.806	0.558	1.453	1.41	1.072	0.805	0.65	0.794	0.906	1.281	0.985	1.035
Olfactory bulb: granule cell layer, right	1.241	0.922	0.868	1.368	0.554	1.081	1.532	1.041	0.771	0.868	0.77	0.994	1.304	0.86	1.072
Olfactory bulb: internal plexiform layer, left	0.205	0.279	0.223	0.213	0.278	1.337	1.503	1.052	0.935	0.669	0.821	0.979	1.255	0.874	1.07
Olfactory bulb: internal plexiform layer, right	0.382	0.274	0.41	0.637	0.528	1.039	1.537	0.947	0.749	1.023	0.769	0.998	1.444	0.77	1.02
Olfactory bulb: mitral cell layer, left	0.306	0.399	0.567	0.695	0.787	1.281	1.552	1.207	0.948	0.711	0.807	1.022	1.194	0.838	1.139
Olfactory bulb: mitral cell layer, right	0.311	0.331	0.455	0.546	0.538	1.024	1.431	0.969	0.649	0.816	0.72	0.951	1.537	0.734	1.058
Olfactory peduncle, left	0.784	0.602	0.593	0.604	0.675	1.445	1.548	0.898	0.893	0.711	0.786	0.943	1.011	0.98	1.28
Olfactory peduncle, right	0.695	0.552	0.694	0.539	0.653	1.533	1.581	1.739	0.972	0.715	0.813	1.024	1.106	0.951	1.107
Olfactory tubercle, left	0.568	0.854	0.821	0.828	0.526	1.048	1.223	1.156	1.367	0.822	0.906	0.943	1.231	0.864	1.056
Olfactory tubercle, left	0.629	0.673	0.843	0.846	0.698	1.334	1.097	0.987	1.212	0.749	0.87	1.006	0.976	1.161	0.986
Optic tract, left	1.287	1.211	2.272	0.741	1.537	0.681	1.073	0.864	0.678	0.426	1.004	1.071	0.782	0.612	1.53
Optic tract, right	0.776	1.268	0.819	0.778	1.027	0.7	1.141	0.87	0.755	6.397	1.424	1.062	0.973	0.603	0.938
Paraflocculus WM, left	0.872	1.62	0.947	0.716	0.649	0.725	1.309	1.171	0.666	0.422	1.038	1.177	1.135	0.93	0.72
Paraflocculus WM, right	0.534	0.742	1.101	0.63	0.676	0.898	1.102	0.917	0.573	0.561	0.926	1.261	1.075	0.851	0.887
Paraflocculus, left	0.575	1.129	0.718	0.771	0.607	0.882	1.247	0.974	0.734	1.33	1.27	0.905	1.271	0.706	0.848
Paraflocculus, right	0.867	0.605	0.786	0.972	0.551	1.031	1.441	0.873	0.621	0.547	0.795	1.166	1.226	0.761	1.053
Parietal cortex: posterior area: rostral part, left	0.632	1.247	0.833	0.797	0.542	1.419	1.224	1.462	1.156	1.194	1.092	1.064	1.108	0.975	0.761
Parietal cortex: posterior area: rostral part, right	0.677	0.801	0.849	0.853	0.5	0.944	1.222	1.067	0.866	0.773	1.112	0.992	1.171	0.986	0.739
Periaqueductal grey, left + right	0.649	0.712	0.494	0.694	0.476	0.935	0.97	0.741	1.203	1.341	1.062	0.765	1.05	0.552	1.571
Perirhinal cortex, left	0.855	2.059	1.294	1.025	0.638	2.528	1.164	2.017	1.138	1.332	1.114	1.051	1.07	0.857	0.908
Perirhinal cortex, right	2.527	1.864	2.485	1.023	0.728	2.293	1.341	2.211	1.463	1.303	0.996	1.119	1.166	0.887	0.831
Piriform area, left	0.966	0.618	0.859	0.597	0.678	1.02	1.071	0.787	0.864	0.625	0.834	1.252	0.872	1.002	1.041
Piriform area, right	0.752	1.102	1.759	0.734	0.734	0.755	1.19	1.002	0.944	0.828	0.997	0.994	1.045	0.913	1.051
Piriform cortex, left	1.245	1.312	0.879	0.848	1.209	1.09	0.694	0.965	0.693	0.587	0.795	1.272	1.015	0.95	0.968
Piriform cortex, right	1.799	1.177	1.038	0.609	0.805	1.343	0.933	0.624	0.883	0.792	0.802	1.187	1.277	0.903	0.831
Pons, left + right	0.951	0.758	0.779	0.794	0.823	1.131	0.991	0.927	2.85	0.975	1.056	0.99	1.008	0.824	1.123
Pontine nucleus, left	2.39	1.93	1.633	0.746	1.413	0.668	1.234	0.748	0.842	0.692	1.157	1.036	1.061	0.927	0.818
Pontine nucleus, right	1.842	2.274	1.185	0.796	1.266	0.748	1.149	0.764	0.774	0.672	1.093	1.19	0.997	0.965	0.755
Posterior commissure, left + right	0.181	0.213	0.362	0.297	0.169	0.213	0.376	0.266	0.259	1.089	0.479	1.883	0.325	1.935	0.378
Posterolateral cortical amygdaloid area, left	0.832	0.794	0.721	0.699	0.702	0.711	1.121	1.086	0.782	1.153	0.95	1.192	1.118	0.865	0.875
Posterolateral cortical amygdaloid area, right	0.908	0.739	1.084	0.68	0.651	0.774	1.251	0.904	0.795	0.686	0.993	1.043	1.179	0.829	0.957
Posteromedial cortical amygdaloid area, left	1.221	1.79	0.997	0.684	0.723	0.762	1.158	1.181	1.056	1.137	0.966	1.067	1.127	0.837	1.003
Posteromedial cortical amygdaloid area, right	0.877	0.915	0.704	0.676	0.695	0.769	1.371	0.957	7.225	0.624	0.961	1.051	1.142	0.847	0.998
Pre-para subiculum, left	1.591	1.726	1.06	0.994	1.494	0.999	1.219	1.235	1.578	2.006	1.112	1.166	1.06	0.966	0.696
Pre-para subiculum, right	1.517	0.813	1.069	0.95	1.251	1.245	1.115	1.444	2.395	1.573	1.004	1.177	1.017	0.86	0.942
Primary auditory cortex, left	0.758	0.614	0.754	0.724	0.562	2.164	1.034	1.553	1.287	1.28	0.991	0.923	1.013	0.942	1.132
Primary auditory cortex, right	1.446	0.801	0.736	0.694	0.8	0.995	0.995	1.526	1.269	1.293	0.986	1.249	1.043	0.864	0.858
Primary motor cortex, left	1.244	1.173	0.802	1.145	2.069	1.532	1.101	1.583	1.725	1.407	0.849	1.137	1.102	0.96	0.952
Primary motor cortex, right	1.041	0.745	2.217	3.456	0.47	1.223	0.827	0.91	0.587	0.679	0.727	0.807	1.392	1.349	0.724
Primary somatosensory cortex, left	0.745	0.786	0.819	0.663	0.62	1.083	0.892	1.25	0.801	1.295	0.896	0.889	1.139	1.172	0.904
Primary somatosensory cortex, right	1.048	1	0.896	0.983	0.551	1.317	0.923	1.012	1.129	0.898	0.883	0.831	1.285	1.016	0.986
Primary somatosensory cortex: barrel field, left	0.917	0.772	0.509	0.596	0.619	1.124	0.822	1.041	1.693	1.529	0.746	1.075	0.95	1.116	1.113
Primary somatosensory cortex: barrel field, right	0.62	1.225	0.741	0.438	0.508	0.762	0.628	1.002	0.759	0.731	0.647	0.705	1.31	0.706	1.633
Primary somatosensory cortex: dysgranular zone, left	1.428	1.004	0.738	0.879	0.626	1.299	1.133	1.029	1.014	1.092	1.013	0.949	1.019	0.949	1.071
Primary somatosensory cortex: dysgranular zone, right	0.967	1.141	0.683	0.932	0.538	0.736	0.952	1.068	1.185	0.968	0.895	0.885	1.596	0.871	0.753
Primary somatosensory cortex: forelimb region, left	1.598	0.788	0.721	0.807	0.653	1.148	1.027	1.313	1.44	1.346	0.977	1.03	1.03	0.989	0.975
Primary somatosensory cortex: forelimb region, right	1.088	0.743	0.711	2.541	0.612	1.017	0.807	0.987	1.26	0.788	0.704	0.839	1.506	1.088	0.863
Primary somatosensory cortex: hindlimb region, left	1.427	0.893	1.668	0.65	1.266	1.244	1.135	1.635	1.116	0.918	0.772	1.437	0.943	0.96	0.888
Primary somatosensory cortex: hindlimb region, right	1.596	0.851	0.585	1.247	0.548	0.634	0.79	1.012	0.925	0.81	0.769	1.002	1.334	1.312	0.582
Primary somatosensory cortex: jaw region, left	0.984	0.983	0.866	0.77	0.458	0.931	1.047	0.796	0.64	0.921	0.863	1.1	1.061	0.854	1.122
Primary somatosensory cortex: jaw region, right	0.84	0.744	0.725	0.627	0.59	0.6	0.957	0.621	0.698	0.828	0.8	0.802	1.588	0.887	0.923
Primary somatosensory cortex: shoulder region, left	0.644	0.924	0.79	0.84	0.679	1.281	1.17	1.246	1.122	1.042	1.035	0.954	1.022	1.091	0.898
Primary somatosensory cortex: shoulder region, right	0.978	1.059	0.997	0.801	0.792	1.074	1.142	1.239	2.842	0.976	1.106	1.055	1.027	0.983	0.829
Primary somatosensory cortex: trunk region, left	1.435	0.906	0.768	0.767	0.589	1.746	1.14	1.654	1.221	1.228	1.014	1.249	0.989	0.902	0.846
Primary somatosensory cortex: trunk region, right	1.007	0.925	0.76	0.724	0.549	1.052	1.076	1.22	1.022	1.071	1.151	1.131	1.041	0.901	0.776
Primary somatosensory cortex: upper lip region, left	0.725	0.784	0.576	0.601	0.583	0.748	0.921	1.031	0.709	1.201	0.891	0.985	1.403	0.82	0.901
Primary somatosensory cortex: upper lip region, right	0.677	0.586	0.462	0.548	0.467	0.504	0.583	0.906	1.109	0.624	0.758	1.993	0.995	0.646	0.607
Primary visual cortex, left	1.55	1.135	0.835	0.941	0.549	0.881	0.955	1.011	1.072	1.634	1.002	1.221	0.87	1.051	0.855
Primary visual cortex, right	1.377	1.064	0.888	1.077	0.653	0.736	0.98	0.689	1.762	0.743	1.864	0.837	0.845	0.65	0.805
Primary visual cortex: binocular area, left	0.843	1.225	0.546	0.762	0.406	1.043	0.901	1.335	1.99	0.861	0.724	1.267	0.92	1.293	0.797
Primary visual cortex: binocular area, right	1.206	1.049	0.688	0.673	0.848	0.962	1.098	1.029	1.055	1.023	0.997	1.245	1.071	0.829	0.857
Primary visual cortex: monocular area, left	1.083	0.98	0.574	0.707	0.415	0.921	0.909	1.264	1.015	2.36	0.746	1.613	1.206	0.776	0.66
Primary visual cortex: monocular area, right	1.052	1.059	0.623	0.587	0.535	0.893	0.992	0.992	0.941	0.65	0.826	1.765	0.943	0.724	0.742
Rostral amygdalopiriform area, left	0.703	0.7	0.673	0.651	0.699	0.721	1	0.998	0.666	0.655	0.906	1.231	1.126	0.779	0.958
Rostral amygdalopiriform area, right	0.648	0.596	0.641	0.63	0.547	0.892	1.098	0.784	0.506	0.71	0.84	1.345	1.181	0.742	0.892
Secondary motor cortex, left	3.923	1.422	1.078	1.457	3.368	2.215	1.206	1.489	4.47	1.002	0.841	1.075	1.057	1.025	1.002
Secondary motor cortex, right	1.173	1.125	1.775	0.813	1.076	1.296	1.149	1.306	0.856	0.852	0.832	1.004	1.438	0.99	0.736
Secondary somatosensory cortex, left	0.888	0.927	0.644	0.792	0.755	0.951	0.932	1.234	0.946	1.122	0.997	0.841	0.991	1.391	0.78
Secondary somatosensory cortex, right	1.366	1.21	0.77	0.699	0.827	1.227	0.879	1.479	0.772	1.179	1.429	1.049	0.885	0.978	0.659
Secondary visual cortex: lateral area, left	0.997	1.358	0.908	0.859	0.591	1.464	0.979	1.495	1.437	0.896	1.216	1.026	0.922	0.951	0.886
Secondary visual cortex: lateral area, right	1.292	0.892	1.1	1.194	0.87	1.042	1.071	1.046	0.887	0.923	1.056	1.435	1.004	0.714	0.791
Secondary visual cortex: mediolateral area, left	1.305	0.902	0.663	0.789	0.451	0.887	0.855	0.969	0.884	0.772	0.745	1.455	0.85	0.77	1.181
Secondary visual cortex: mediolateral area, right	1.623	1.073	0.724	0.801	0.55	1.496	1.138	1.104	0.929	1.024	1.02	1.161	1.098	0.862	0.858
Secondary visual cortex: mediomedial area, left	1.745	1.574	1.967	1.374	2.603	1.144	1.088	1.369	1.355	0.858	0.86	1.33	1.156	0.749	0.905
Secondary visual cortex: mediomedial area, right	1.828	1.786	1.136	1.102	0.874	1.173	1.361	1.203	1.172	1.313	0.99	1.137	1.13	0.878	0.866
Stria medullaris, left	0.303	0.489	0.774	0.772	0.287	0.521	0.57	0.501	0.881	0.685	1.021	0.964	0.545	0.673	1.797
Stria medullaris, right	0.469	0.619	0.812	0.987	0.429	0.865	0.804	0.597	0.659	1.286	1.374	0.85	0.921	0.934	0.922
Stria terminalis, left	0.525	0.63	0.858	1.066	0.788	2.621	1.009	1.119	1.526	0.648	0.987	0.908	0.905	0.97	1.23
Stria terminalis, right	0.521	0.682	0.789	2.214	1.102	0.517	0.943	1.078	0.556	0.81	1.093	0.81	1.074	1.391	0.632
Striatum, left	0.385	0.511	0.667	0.741	0.666	1.191	0.512	1.057	2.23	0.83	1.051	0.462	0.622	1.423	1.443
Striatum, right	0.338	0.413	0.441	0.758	1.205	0.698	0.443	0.771	0.553	1.839	0.747	0.525	0.606	1.149	1.973
subiculum, left	0.413	0.46	0.665	0.929	0.699	0.972	0.446	0.634	1.066	0.849	1.168	0.86	1.292	0.465	1.214
subiculum, right	0.386	0.232	0.336	0.379	0.312	0.405	0.292	0.351	0.532	0.411	0.842	0.447	1.457	0.307	1.947
Subpendymale zone, left	1.917	1.238	2.58	0.906	2.924	2.253	1.288	0.867	0.626	0.633	1.268	1.04	1.04	1.111	0.542
Subpendymale zone, right	2.596	1.937	2.796	1.389	5.494	0.706	1.297	0.98	0.526	0.601	1.267	1.047	1.048	1.118	0.52
Superior cerebellar peduncle, left	0.581	0.676	0.902	0.852	0.512	0.671	1.231	0.768	0.553	1.047	1.184	0.977	0.995	1.044	0.801
Superior cerebellar peduncle, right	0.615	0.717	0.953	0.909	0.538	0.664	1.282	0.806	0.499	0.872	1.249	1.033	1.046	1.103	0.569
Superior colliculus, left	0.752	0.787	0.908	0.626	0.401	0.412	0.646	0.713	1.395	0.958	1.011	1.554	0.618	1.161	0.657
Superior colliculus, right	0.632	0.423	0.818	0.52	0.315	0.468	0.592	0.747	0.923	1.048	1.521	0.837	0.593	1.597	0.452
Superior olivary complex, left	1.483	1.063	0.879	0.819	1.124	0.698	1.209	0.865	0.746	0.624	1.137	1.038	1.043	1.098	0.684
Superior olivary complex,right	1.044	0.84	0.934	0.853	0.677	0.823	1.293	0.866	0.748	0.583	1.175	1.034	1.028	1.038	0.724
Temporal association area, left	0.672	1.044	0.719	0.894	0.624	1.77	1.043	1.634	1.335	1.229	0.909	1.132	1.081	0.931	0.948
Temporal association area, right	1.257	0.941	1.108	1.069	0.839	1.373	1.047	1.552	4.135	1.135	0.937	1.401	0.987	0.874	0.802
Thalamus, left	0.485	0.594	0.589	0.872	0.557	0.398	0.968	0.853	0.862	0.827	0.857	0.801	0.868	0.717	1.757
Thalamus, right	0.276	0.473	0.3	0.52	0.442	0.373	0.553	0.343	0.696	1.151	0.736	1.577	0.704	1.164	0.818
Third ventricle: left + right	0.601	0.528	0.604	0.818	0.66	0.485	0.552	0.583	0.752	1.389	0.783	1.039	0.643	1.138	1.397
Trunk of arbor vita, left + right	1.558	1.845	3.337	1.888	2.309	0.672	1.034	0.918	0.996	2.151	1.126	1.037	0.885	0.896	1.056
Ventral Claustrum, left	0.615	0.719	0.892	0.871	0.569	1.742	1.197	1.023	1.187	1.326	1.17	1.043	1.025	1.115	0.648
Ventral Claustrum, right	0.565	0.685	0.854	0.864	0.585	2.364	1.163	1.592	1.212	1.064	1.119	0.973	1.159	0.997	0.752
Ventral intermediate entorhinal cortex, left	0.92	1.674	0.733	0.707	0.707	1.402	1.159	1.659	5.019	0.911	0.986	1.016	1.176	0.914	0.908
Ventral intermediate entorhinal cortex, right	0.699	0.846	0.728	0.663	0.641	0.926	1.225	2.228	1.393	0.993	0.925	1.104	1.183	0.804	0.984
Ventral nucleus of the endopiriform claustrum, left	0.559	0.714	0.835	0.789	0.548	0.946	1.121	0.739	0.643	0.95	1.146	1.104	0.972	1.163	0.614
Ventral nucleus of the endopiriform claustrum, right	0.586	0.836	0.898	0.848	0.576	0.706	1.205	0.781	1.067	0.826	1.178	1.008	1.033	1.039	0.742
Ventral orbital cortex, left	1.02	1.24	1.598	1.39	1.018	2.275	1.076	1.544	0.957	0.757	0.978	0.967	0.973	1.023	1.06
Ventral orbital cortex, right	0.712	0.496	0.697	1.305	1.542	1.054	0.854	1.245	0.768	0.585	1.885	0.778	0.937	0.845	0.555
Ventral Pallidum (basal forebrain), left	1.119	1.525	2.181	0.876	1.301	1.235	1.818	0.832	1.052	0.946	0.929	0.982	1.063	0.966	1.06
Ventral Pallidum (basal forebrain), right	1.426	1.615	1.561	0.984	0.805	0.807	1.222	0.949	0.999	0.955	0.958	0.843	1.073	1.025	1.101
Ventral Secondary auditory cortex, left	1.035	0.747	0.858	0.805	0.694	1.781	1.146	1.888	1.426	1.686	1.115	0.985	0.99	1.014	0.896
Ventral Secondary auditory cortex, right	0.874	0.88	0.798	0.834	0.872	1.44	1.072	1.963	1.273	1.309	1.118	1.272	0.945	0.912	0.753
Ventral tegmental decussation, left + right	0.531	0.616	0.865	0.978	0.469	0.622	1.134	0.696	0.635	1.316	1.085	0.969	1.023	0.965	0.957
Ventral tenia tecta, left	0.604	1.159	0.857	0.635	1.419	0.968	1.179	0.794	0.775	0.753	0.879	1.244	0.923	0.92	1.034
Ventral tenia tecta, right	1.567	1.006	1.464	0.787	0.789	1.017	1.71	0.978	0.901	0.803	1.032	0.959	1.149	0.97	0.89
