# Supplementary material for: Type I interferon shapes brain distribution and tropism of tick-borne flavivirus
Source: Nat Commun. 2023 Apr 10;14:2007. doi: 10.1038/s41467-023-37698-0 (PMC10086010; doi:10.1038/s41467-023-37698-0)
Supplement: Supplementary file 5 — Supplementary Data 2 [file 41467_2023_37698_MOESM5_ESM.xlsx]

## Sheet: Summary
Tab	Genes/pathways	Comparison	Data sets	Genotype	Celltype	Description
0	DEGs	Celltype vs all others	All	WT + Ifnar-/-	All	Top 25 marker genes per cell type
1.a	DEGs	Ifnar-/- vs WT	Mock+untreated	WT + Ifnar-/-	Neuron.ex	Significantly differentially expressed genes between Ifnar-/- and WT mice at baseline (mock+untreated mice)
1.b	DEGs	Ifnar-/- vs WT	Mock+untreated	WT + Ifnar-/-	Neurons.in	"
1.c	DEGs	Ifnar-/- vs WT	Mock+untreated	WT + Ifnar-/-	Micro/MΦ	"
1.d	DEGs	Ifnar-/- vs WT	Mock+untreated	WT + Ifnar-/-	Astro	"
1.e	DEGs	Ifnar-/- vs WT	Mock+untreated	WT + Ifnar-/-	Oligo	"
1.f	DEGs	Ifnar-/- vs WT	Mock+untreated	WT + Ifnar-/-	OPC	"
1.g	DEGs	Ifnar-/- vs WT	Mock+untreated	WT + Ifnar-/-	VLMCs	"
1.h	DEGs	Ifnar-/- vs WT	Mock+untreated	WT + Ifnar-/-	Peri	"
1.i	DEGs	Ifnar-/- vs WT	Mock+untreated	WT + Ifnar-/-	Endo	"
1.j	DEGs	Ifnar-/- vs WT	Mock+untreated	WT + Ifnar-/-	ChP	"
2.a	DEGs	LGTV vs mock+untreated	All	WT	Neuron.ex	Significantly differentially expressed genes upon LGTV infection in WT mice, compared to mock+untreated WT mice
2.b	DEGs	LGTV vs mock+untreated	All	WT	Neurons.in	"
2.c	DEGs	LGTV vs mock+untreated	All	WT	Micro/MΦ	"
2.d	DEGs	LGTV vs mock+untreated	All	WT	Astro	"
2.e	DEGs	LGTV vs mock+untreated	All	WT	Oligo	"
2.f	DEGs	LGTV vs mock+untreated	All	WT	OPC	"
2.g	DEGs	LGTV vs mock+untreated	All	WT	VLMCs	"
2.h	DEGs	LGTV vs mock+untreated	All	WT	Peri	"
2.i	DEGs	LGTV vs mock+untreated	All	WT	Endo	"
2.j	DEGs	LGTV vs mock+untreated	All	WT	ChP	"
3.a	DEGs	LGTV vs mock+untreated	All	Ifnar-/-	Neuron.ex	Significantly differentially expressed genes upon LGTV infection in Ifnar-/- mice, compared to mock+untreated Ifnar-/- mice
3.b	DEGs	LGTV vs mock+untreated	All	Ifnar-/-	Neurons.in	"
3.c	DEGs	LGTV vs mock+untreated	All	Ifnar-/-	Micro/MΦ	"
3.d	DEGs	LGTV vs mock+untreated	All	Ifnar-/-	Astro	"
3.e	DEGs	LGTV vs mock+untreated	All	Ifnar-/-	Oligo	"
3.f	DEGs	LGTV vs mock+untreated	All	Ifnar-/-	OPC	"
3.g	DEGs	LGTV vs mock+untreated	All	Ifnar-/-	VLMCs	"
3.h	DEGs	LGTV vs mock+untreated	All	Ifnar-/-	Peri	"
3.i	DEGs	LGTV vs mock+untreated	All	Ifnar-/-	Endo	"
3.j	DEGs	LGTV vs mock+untreated	All	Ifnar-/-	ChP
4.a	Reactome pathways	LGTV vs mock+untreated	All	WT	Neuron.ex	Significantly altered Reactome pathways following LGTV infection in WT mice, compared to mock+untreated WT mice
4.b	Reactome pathways	LGTV vs mock+untreated	All	WT	Neurons.in	"
4.c	Reactome pathways	LGTV vs mock+untreated	All	WT	Micro/MΦ	"
4.d	Reactome pathways	LGTV vs mock+untreated	All	WT	Astro	"
4.e	Reactome pathways	LGTV vs mock+untreated	All	WT	Oligo	"
4.f	Reactome pathways	LGTV vs mock+untreated	All	WT	OPC	"
4.g	Reactome pathways	LGTV vs mock+untreated	All	WT	VLMCs	"
4.h	Reactome pathways	LGTV vs mock+untreated	All	WT	Peri	"
4.i	Reactome pathways	LGTV vs mock+untreated	All	WT	Endo	"
4.j	Reactome pathways	LGTV vs mock+untreated	All	WT	ChP	"
5.a	Reactome pathways	LGTV vs mock+untreated	All	Ifnar-/-	Neuron.ex	Significantly altered Reactome pathways following LGTV infection in Ifnar-/- mice, compared to mock+untreated Ifnar-/- mice
5.b	Reactome pathways	LGTV vs mock+untreated	All	Ifnar-/-	Neurons.in	"
5.c	Reactome pathways	LGTV vs mock+untreated	All	Ifnar-/-	Micro/MΦ	"
5.d	Reactome pathways	LGTV vs mock+untreated	All	Ifnar-/-	Astro	"
5.e	Reactome pathways	LGTV vs mock+untreated	All	Ifnar-/-	Oligo	"
5.f	Reactome pathways	LGTV vs mock+untreated	All	Ifnar-/-	OPC	"
5.g	Reactome pathways	LGTV vs mock+untreated	All	Ifnar-/-	VLMCs	"
5.h	Reactome pathways	LGTV vs mock+untreated	All	Ifnar-/-	Peri	"
5.i	Reactome pathways	LGTV vs mock+untreated	All	Ifnar-/-	Endo	"
5.j	Reactome pathways	LGTV vs mock+untreated	All	Ifnar-/-	ChP	"
6.a	Cellchat	NA	LGTV	WT	All celltypes	Possible soluble ligand expressed in different cells and their corresponding receptor on microglia
6.b	Cellchat	NA	LGTV	Ifnar-/-	All celltypes	"

## Sheet: 0
Column1	Column2	Column3	Column4	Column5	Column6	Column7	Column8
	p_val	avg_log2FC	pct.1	pct.2	p_val_adj	cluster	gene
1	2,2374440758578e-13	2,03103270192252	0,79	0,155	4,90984728006236e-09	Neuron_ex	Slc17a7
2	2,8215615129435e-11	1,95157220743467	0,699	0,128	6,19163458400322e-07	Neuron_ex	Miat
3	1,55717737843018e-10	1,95594892820585	0,877	0,276	3,4170700392272e-06	Neuron_ex	Arpp21
4	8,83077205384053e-10	1,51897574399748	0,471	0,055	1,93782461949477e-05	Neuron_ex	Kcnk9
5	5,0586348197581e-09	1,23546532981747	0,629	0,181	0,000111006682484772	Neuron_ex	Mical2
6	8,15485518922129e-09	1,47920244944127	0,641	0,177	0,000178950142272272	Neuron_ex	Igsf9b
7	9,73177575055703e-09	0,649902967885781	0,61	0,259	0,000213554087070224	Neuron_ex	Dmd
8	1,12231885716852e-08	1,90339864027064	0,855	0,292	0,000246281650017061	Neuron_ex	Kalrn
9	1,49626681636315e-08	1,20315931134142	0,379	0,06	0,000328340790182729	Neuron_ex	Khdrbs2
10	1,58449380451275e-08	1,78441749126591	0,936	0,577	0,000347701320462277	Neuron_ex	R3hdm1
11	1,99203687693572e-08	1,34788032065723	0,978	0,585	0,000437132572274773	Neuron_ex	Snhg11
12	2,02179020973677e-08	1,07332713428544	0,98	0,628	0,000443661643624637	Neuron_ex	Gria2
13	2,76640226260063e-08	1,31079213337636	0,992	0,718	0,000607059312505083	Neuron_ex	Meg3
14	3,1491382636472e-08	1,0830397674141	0,805	0,348	0,000691046900574742	Neuron_ex	Dlgap1
15	3,41864416664724e-08	1,35632024578815	0,891	0,393	0,00075018727592907	Neuron_ex	Ahi1
16	4,01056496499143e-08	0,960235671316783	0,7	0,276	0,000880078375917718	Neuron_ex	Vps13a
17	4,44069712668904e-08	0,891506135251134	0,349	0,076	0,000974466577480643	Neuron_ex	Pde1a
18	4,80080373818646e-08	1,5510960042048	0,842	0,304	0,00105348837230764	Neuron_ex	Unc80
19	7,77888271636172e-08	1,33485888293152	0,343	0,056	0,00170699802327842	Neuron_ex	C1ql3
20	1,03688440707758e-07	1,10638639529109	0,784	0,353	0,00227533914289103	Neuron_ex	Strbp
21	1,66641864074963e-07	0,542925062595639	0,889	0,516	0,00365678906526099	Neuron_ex	Nrxn1
22	2,69255134138635e-07	1,22965344705485	0,428	0,093	0,00590853466353821	Neuron_ex	Kcnip4
23	2,85869042239226e-07	0,956685580015434	0,603	0,192	0,00627311026289757	Neuron_ex	Nav3
24	3,13188683928496e-07	0,980813485696578	0,592	0,206	0,00687261248012692	Neuron_ex	Sept11
25	3,50124041597194e-07	1,59463025636705	0,762	0,237	0,00768312196880883	Neuron_ex	Kcnma1
26	1,03249352452647e-08	2,00751319969811	0,464	0,031	0,00022657037902209	Neuron_in	Gad2
27	1,85363851031426e-06	1,82333159805257	0,444	0,04	0,0406762434703361	Neuron_in	Gad1
28	2,98994000795129e-06	1,38664048261394	0,316	0,038	0,0656112435344831	Neuron_in	Cacna2d2
29	3,26889065178883e-06	1,23770070835381	0,668	0,351	0,071732536462854	Neuron_in	5330434G04Rik
30	5,32601157572788e-06	1,50710625402426	0,576	0,125	0,116873998017773	Neuron_in	Slc6a1
31	8,87844174899173e-06	1,12443974201424	0,548	0,235	0,194828525739875	Neuron_in	Rab3c
32	8,98906765437329e-06	0,816797154529278	0,995	0,759	0,197256100607567	Neuron_in	Snhg11
33	2,12110527397079e-05	0,965759046242959	0,814	0,518	0,46545534132015	Neuron_in	Peg3
34	3,51258385934709e-05	1,69950963775071	0,325	0,034	0,770801402095125	Neuron_in	Erbb4
35	8,75974861504686e-05	2,40804281670732	0,417	0,012	1	Neuron_in	Dlx6os1
36	0,000130853844874358	0,938325276670681	0,606	0,328	1	Neuron_in	Gria1
37	0,000159524309160824	0,952367149423038	0,617	0,345	1	Neuron_in	Cit
38	0,000208130734530316	1,23504073670381	0,349	0,095	1	Neuron_in	Thsd7a
39	0,000253976368838716	1,31397637379105	0,268	0,027	1	Neuron_in	Nxph1
40	0,00039166621153494	1,9620536878454	0,328	0,044	1	Neuron_in	Rgs9
41	0,00044019399422835	1,21013982858861	0,366	0,079	1	Neuron_in	Spock3
42	0,00049432473814738	1,32822272142318	0,286	0,015	1	Neuron_in	Slc32a1
43	0,000852456677492638	0,691309706966543	0,582	0,362	1	Neuron_in	Zcchc18
44	0,000970891168634943	0,860178467633594	0,615	0,358	1	Neuron_in	Scn1a
45	0,00119470149733776	1,22704429374262	0,36	0,108	1	Neuron_in	Gnal
46	0,00203838004813076	0,975103429736009	0,78	0,49	1	Neuron_in	Grm5
47	0,00207977486480819	1,05982745068483	0,366	0,127	1	Neuron_in	Gabrg3
48	0,00216468821219553	1,34279019343178	0,456	0,248	1	Neuron_in	Elavl2
49	0,00216468821219553	1,04121490290493	0,518	0,23	1	Neuron_in	Dpp6
50	0,00403746821188747	1,26017750489214	0,435	0,15	1	Neuron_in	Usp29
51	0,00428928784063687	0,68322302424598	0,466	0,266	1	Neuron_in	Gsdme
52	0,00555844323145909	0,631888563132483	0,487	0,264	1	Neuron_in	Nebl
53	0,00591392960171319	0,873522756501154	0,562	0,327	1	Neuron_in	C78859
54	0,00831082904364331	0,745560969062455	0,86	0,634	1	Neuron_in	Ube3a
55	0,00934877759319036	0,428215097236647	0,884	0,657	1	Neuron_in	Ank3
56	1,6537749919238e-13	4,49687337540225	0,655	0,042	3,62904384227759e-09	Micro	Ctss
57	1,11570149518527e-12	3,79230813678282	0,663	0,024	2,44829536103455e-08	Micro	Ptprc
58	1,16178595139895e-11	3,59206185805775	0,657	0,156	2,54942309174986e-07	Micro	H2-K1
59	2,47997829796383e-11	2,80071115429706	0,548	0,164	5,44206437705183e-07	Micro	Ctsd
60	3,46323608702459e-11	2,65437893400837	0,567	0,233	7,59972526936677e-07	Micro	Ly6e
61	4,37895679714503e-11	2,50832182432648	0,39	0,085	9,60918279565505e-07	Micro	Lgmn
62	4,98895652642643e-11	3,3809245100159	0,649	0,172	1,09477662015902e-06	Micro	H2-D1
63	4,57935581005576e-10	4,85264607779522	0,541	0,019	1,00489383895864e-05	Micro	Slfn4
64	1,32802907939162e-09	3,1343268592589	0,459	0,017	2,91422701181697e-05	Micro	Hk2
65	1,6053717271475e-09	3,36496864678728	0,623	0,153	3,52282771805246e-05	Micro	B2m
66	2,70435774249524e-09	3,29504265179621	0,449	0,069	5,93444263013156e-05	Micro	Ifi27l2a
67	2,70435774249524e-09	3,25804369130248	0,466	0,028	5,93444263013156e-05	Micro	Ifi204
68	6,41091697904429e-09	3,34049853391558	0,38	0,015	0,000140681162188148	Micro	Tgfbi
69	7,77985788913876e-09	3,693802462026	0,496	0,032	0,000170721201519261	Micro	Fcer1g
70	8,3100285339697e-09	2,99623053345818	0,474	0,097	0,000182355266149431	Micro	Isg15
71	8,31132446767491e-09	3,29968716079326	0,435	0,027	0,000182383704118658	Micro	Cyba
72	8,91552154569402e-09	2,93812391652879	0,504	0,091	0,00019564220479871	Micro	Grn
73	1,17623728304088e-08	3,24689052043658	0,476	0,051	0,00025811350939049	Micro	H2-Q7
74	1,49626681636315e-08	3,10001820781695	0,463	0,017	0,000328340790182729	Micro	Ms4a6b
75	1,88439818392787e-08	4,33428874533859	0,466	0,036	0,000413512337481132	Micro	Ly6c2
76	1,88439818392787e-08	2,92244213513025	0,364	0,028	0,000413512337481132	Micro	Cd52
77	3,09768361596136e-08	3,48999597126032	0,506	0,093	0,000679755692686561	Micro	Rsad2
78	3,43708172264423e-08	3,22512010205696	0,478	0,024	0,00075423321321705	Micro	Ccr5
79	3,43765866262904e-08	2,9473352936453	0,374	0,008	0,000754359816927316	Micro	Lilr4b
80	3,51942287463001e-08	2,49175751922459	0,535	0,292	0,000772302155608809	Micro	H3f3b
81	6,92930543440142e-17	3,37108478445045	0,979	0,651	1,52056678452505e-12	Astro	Slc1a2
82	9,11344486331544e-16	3,2492784951077	0,928	0,235	1,99985434080594e-11	Astro	Atp1a2
83	3,0927416023797e-15	3,71549658373149	0,861	0,133	6,78671217226201e-11	Astro	Slc1a3
84	3,69255796892657e-14	2,6424805372746	0,895	0,461	8,10294920701247e-10	Astro	Apoe
85	4,99193686932487e-13	2,86775782375169	0,784	0,158	1,09543062660465e-08	Astro	Ptprz1
86	1,56496623741214e-10	2,70641555510586	0,789	0,333	3,43416191137721e-06	Astro	Msi2
87	1,74335738980919e-10	2,86382953516558	0,538	0,051	3,82562345619728e-06	Astro	S1pr1
88	1,90023388894477e-10	3,3828281815133	0,623	0,053	4,16987324590041e-06	Astro	Gja1
89	2,73293846321006e-10	1,86113247332261	0,881	0,381	5,99716016366815e-06	Astro	Zbtb20
90	3,04050107379653e-10	3,30918374435208	0,652	0,084	6,67207555633911e-06	Astro	Plpp3
91	1,16995438595144e-09	2,76509008887391	0,511	0,054	2,56734790453185e-05	Astro	Ntsr2
92	1,56943575784648e-09	2,59498391407238	0,683	0,154	3,44396982701832e-05	Astro	Rorb
93	6,62588370039712e-09	3,01994249312482	0,75	0,308	0,000145398391921514	Astro	Gm3764
94	7,77985788913876e-09	3,34445618360648	0,591	0,039	0,000170721201519261	Astro	Phkg1
95	1,01327574546676e-08	2,5356701325691	0,776	0,356	0,000222353229585225	Astro	Dtna
96	1,13677012931005e-08	2,83232815252976	0,484	0,032	0,000249452837175798	Astro	Nwd1
97	1,88439818392787e-08	2,8866502404975	0,469	0,041	0,000413512337481132	Astro	Aqp4
98	2,30156634841897e-08	1,96860175410867	0,364	0,088	0,000505055719497059	Astro	Tmem47
99	2,76167211600569e-08	2,35972326205147	0,622	0,219	0,000606021329136288	Astro	Slc4a4
100	5,23645213502466e-08	3,14058349990541	0,627	0,073	0,00114908705650981	Astro	Prex2
101	5,27498640322958e-08	2,11867456509196	0,657	0,322	0,0011575430163247	Astro	Sparcl1
102	1,24230112791758e-07	2,13375670382023	0,41	0,1	0,00272610559510234	Astro	Luzp2
103	2,96060556008809e-07	2,40220772613858	0,743	0,347	0,0064967528410573	Astro	Cspg5
104	4,8777399561098e-07	1,96239146484096	0,69	0,396	0,0107037125596874	Astro	Ttyh1
105	4,89029293538797e-07	1,76316187621061	0,849	0,548	0,0107312588174154	Astro	Cst3
106	1,79080965013988e-18	5,70967717198036	0,972	0,251	3,92975269626696e-14	Oligo	Plp1
107	1,8478206201723e-13	4,00888651250146	0,672	0,026	4,0548575689061e-09	Oligo	Mag
108	7,92378987930875e-13	3,68838120337745	0,657	0,037	1,73879645111551e-08	Oligo	Gjc3
109	1,45932741515074e-12	3,86237606030175	0,585	0,015	3,20234807980677e-08	Oligo	Aspa
110	2,2722821952946e-10	3,25802335132258	0,608	0,087	4,98629604935446e-06	Oligo	Gatm
111	1,87383938182867e-09	2,53662782493819	0,899	0,486	4,11195313948482e-05	Oligo	Mbp
112	3,61409390723111e-09	2,64427278210691	0,847	0,42	7,93076767002794e-05	Oligo	Qk
113	4,65670648217154e-09	3,12590798313518	0,696	0,189	0,000102186767044772	Oligo	Enpp2
114	5,32801792423485e-09	2,66423701183524	0,648	0,297	0,000116918025329409	Oligo	Map7
115	7,77985788913876e-09	2,98760980363736	0,476	0,077	0,000170721201519261	Oligo	Car2
116	4,91959339889436e-08	2,83424045627841	0,737	0,163	0,00107955557545338	Oligo	Neat1
117	7,57529055336987e-08	3,61075740188856	0,5	0,037	0,00166232175903149	Oligo	Mal
118	1,11040203046163e-07	2,38791485950939	0,537	0,144	0,00243666621564501	Oligo	Ptgds
119	1,27998275708641e-07	2,31615798202411	0,478	0,201	0,00280879416215043	Oligo	Fnbp1
120	1,50627222470859e-07	2,1832129071404	0,665	0,397	0,00330536376990053	Oligo	Mast4
121	3,12657381859724e-07	2,80245656580687	0,501	0,131	0,00686095358752978	Oligo	Cntn2
122	4,30801489986433e-07	2,38819163821259	0,74	0,457	0,00945350789626228	Oligo	Cdc37l1
123	6,03795176436798e-07	3,02265117549324	0,542	0,122	0,0132496813517291	Oligo	Sept4
124	6,38489642718511e-07	2,59425408740033	0,538	0,123	0,014011016719815	Oligo	Dock10
125	1,29183043109612e-06	2,39306642587967	0,658	0,392	0,0283479269799733	Oligo	Scd2
126	1,76515934465433e-06	2,88495376817373	0,381	0,019	0,0387346566590946	Oligo	Ermn
127	1,79135352213085e-06	3,55867094958936	0,559	0,054	0,0393094616896394	Oligo	Trf
128	2,72041195097492e-06	3,35201505457365	0,488	0,117	0,0596967198521935	Oligo	Apod
129	2,80007658522352e-06	2,18155522421985	0,6	0,338	0,0614448805861449	Oligo	Dnm3
130	2,86490601218762e-06	1,83010946532517	0,77	0,556	0,0628674975314451	Oligo	Zeb2
131	1,45932741515074e-12	4,11213524430869	0,718	0,013	3,20234807980677e-08	OPC	Pdgfra
132	4,69412124862797e-11	3,46444049593243	0,884	0,195	1,03007796679892e-06	OPC	Ptprz1
133	1,09383993238004e-10	3,65071777171962	0,723	0,057	2,40032234761476e-06	OPC	Vcan
134	2,68174937492424e-10	3,11658666885312	0,77	0,231	5,88483082833374e-06	OPC	Tnr
135	4,49811411746175e-10	2,3179673541857	0,696	0,082	9,87066161935807e-06	OPC	Gjc3
136	6,41203769400972e-09	3,03010606740491	0,527	0,021	0,000140705755157349	OPC	Matn4
137	2,3725522444079e-08	2,85686279704215	0,736	0,24	0,00052063286451287	OPC	Epn2
138	4,45174575934328e-08	2,29954290081206	0,585	0,164	0,000976891089430289	OPC	Serpine2
139	7,83737497714989e-08	2,70990577737269	0,649	0,15	0,00171983356498577	OPC	Pcdh15
140	2,42128774259614e-07	2,63440091993644	0,528	0,052	0,00531327382235297	OPC	Sox6
141	2,55856985235677e-07	2,28205835354706	0,764	0,371	0,0056145256840117	OPC	Cspg5
142	5,85663096562473e-07	2,02800264105683	0,591	0,212	0,0128517909909669	OPC	Fchsd2
143	7,07746246289172e-07	2,42147308553254	0,549	0,177	0,0155307836285696	OPC	Xylt1
144	8,25849688076695e-07	3,17185332926225	0,541	0,01	0,018122445555155	OPC	Cspg4
145	8,41047236427872e-07	2,90028404207453	0,503	0,035	0,0184559405561732	OPC	Cacng4
146	1,10240955771009e-06	1,53999626842766	0,852	0,451	0,0241912753343902	OPC	Qk
147	3,00004438781969e-06	2,30374146927745	0,38	0,031	0,0658329740463153	OPC	Olig1
148	9,55749459312007e-06	1,81599721760747	0,33	0,056	0,209729661351427	OPC	Cd9
149	1,59404479567909e-05	3,03071841458412	0,409	0,004	0,349797189963819	OPC	Gpr17
150	3,23872985920377e-05	1,74378699974683	0,242	0,017	0,710706880303676	OPC	Kank1
151	3,65148973178502e-05	1,99006635693352	0,363	0,054	0,801282906742906	OPC	Nxph1
152	4,04670737214226e-05	1,46710298882025	0,352	0,08	0,888009465742897	OPC	Chd7
153	0,000106113655471655	1,70395906222337	0,363	0,067	1	OPC	Zfp36l1
154	0,000123603084698122	2,40208232276164	0,398	0,028	1	OPC	Lhfpl3
155	0,000129208146895081	2,38939538897299	0,338	0,002	1	OPC	Neu4
156	0,000129208146895081	1,81047478986668	0,247	0,008	1	OPC	Sema3d
157	0,000132325994458931	2,07562605778924	0,541	0,206	1	OPC	Zeb1
158	0,000149393363403402	1,52485900443849	0,492	0,228	1	OPC	Ankrd28
159	0,000167638150405008	2,17492319798648	0,413	0,092	1	OPC	Ppfibp1
160	0,000195221888221558	1,99511884997273	0,541	0,105	1	OPC	Bcan
161	0,000248312987493758	1,28618936657757	0,306	0,081	1	OPC	Gpr37l1
162	0,000285535648785086	2,15944998427769	0,39	0,046	1	OPC	Itpr2
163	0,00049432473814738	1,78225430777004	0,251	0,01	1	OPC	Olig2
164	0,000509895327923394	1,662360903667	0,429	0,188	1	OPC	Usp24
165	0,000638925954890426	1,91068076689123	0,378	0,083	1	OPC	Sulf2
166	0,00107079848526043	1,5941609288837	0,492	0,274	1	OPC	Rev3l
167	0,00112012360512035	1,65756829639472	0,63	0,337	1	OPC	Nav1
168	0,00184147537925919	1,93761265416109	0,23	0,008	1	OPC	Shc4
169	0,00213466181218583	1,81930380291307	0,306	0,076	1	OPC	3632451O06Rik
170	0,00215175279881455	1,64774064747449	0,271	0,019	1	OPC	Sox10
171	0,00232716717546707	1,94627040370738	0,272	0,031	1	OPC	Myt1
172	0,00235181258760341	1,82183701493492	0,376	0,106	1	OPC	Ugdh
173	0,0026458707258012	2,14280902211913	0,402	0,055	1	OPC	Arhgap31
174	0,00451706312569263	1,55245391841061	0,612	0,261	1	OPC	Brinp3
175	0,00487624377900856	1,34915692064581	0,427	0,2	1	OPC	Pid1
176	0,00514040961717801	1,34736999508849	0,436	0,221	1	OPC	Grid2
177	0,00515514436575338	0,337282089068419	0,14	0,402	1	OPC	Frmd4a
178	0,00555490358637265	1,61253802585497	0,363	0,117	1	OPC	Spon1
179	0,00556122893803889	1,81228361321315	0,355	0,097	1	OPC	Bcas1
180	0,0082947635241557	0,653552269367287	0,723	0,416	1	OPC	Zbtb20
181	0,00857936735547651	1,5065658753089	0,348	0,147	1	OPC	Zfp462
182	1,12673182699958e-11	4,65826086013702	0,709	0,169	2,47250032116788e-07	VLMCs	Ptgds
183	3,80749650364458e-11	3,93429256417934	0,545	0,09	8,35517032759767e-07	VLMCs	Slc7a11
184	4,57935581005576e-10	3,13625217015035	0,486	0,013	1,00489383895864e-05	VLMCs	Zic1
185	1,27760555949637e-08	2,73568602574845	0,589	0,142	0,000280357763975884	VLMCs	Apod
186	2,4423723541516e-08	3,19230184943619	0,677	0,284	0,000535954189395028	VLMCs	Atp1a2
187	3,43765866262904e-08	3,1289133438819	0,434	0,004	0,000754359816927316	VLMCs	Foxd1
188	3,43765866262904e-08	2,825012036967	0,395	0,008	0,000754359816927316	VLMCs	Col1a2
189	6,40921662372167e-08	2,79660344407652	0,419	0,022	0,00140643849590948	VLMCs	Cfh
190	1,05222153927917e-07	3,31645910448683	0,362	0,016	0,00230899494579421	VLMCs	Ranbp3l
191	1,73433623114878e-07	3,33907180138807	0,513	0,012	0,00380582742563289	VLMCs	Cped1
192	2,427527407339e-07	2,80859258694705	0,332	0,011	0,0053269661426647	VLMCs	Slc6a20a
193	3,81130019167374e-07	3,28450684590726	0,412	0,039	0,00836351714060887	VLMCs	Cp
194	3,81130019167374e-07	3,02617468438235	0,424	0,007	0,00836351714060887	VLMCs	Zic4
195	5,81783318136904e-07	2,28362220778858	0,558	0,318	0,0127666531331962	VLMCs	Alcam
196	8,25721612819853e-07	2,1544551175052	0,236	0,002	0,0181196350717189	VLMCs	Slc13a4
197	8,25849688076695e-07	2,38409107695951	0,28	0,011	0,018122445555155	VLMCs	Aebp1
198	1,74200111424919e-06	2,38064799350449	0,383	0,075	0,0382264724510843	VLMCs	Arhgap29
199	1,76515934465433e-06	2,36612718187139	0,26	0,002	0,0387346566590946	VLMCs	Slc6a13
200	5,80451164768176e-06	1,89847167450842	0,435	0,121	0,127374203596729	VLMCs	Maf
201	7,75182569435383e-06	2,22409974129416	0,301	0,011	0,170106063036901	VLMCs	Foxc1
202	1,21459024170742e-05	2,92260005855786	0,613	0,406	0,266529682640276	VLMCs	Slc38a2
203	1,32684675317596e-05	1,5653387904203	0,295	0,092	0,291163251516932	VLMCs	Fgfr1
204	1,63756219496334e-05	1,38517910503194	0,456	0,188	0,359346648062755	VLMCs	Slc1a3
205	1,70875610430731e-05	1,53411155710282	0,609	0,208	0,374969439529195	VLMCs	Neat1
206	2,2877530797509e-05	2,31034465466569	0,299	0,025	0,502024535820538	VLMCs	Dab2
207	4,23759486932336e-16	4,01663038855564	0,803	0,078	9,29897818124317e-12	Peri	Cald1
208	1,8478206201723e-13	4,21562173245059	0,658	0,019	4,0548575689061e-09	Peri	Itga1
209	1,84822816550382e-13	4,92892003069742	0,689	0,015	4,05575188638159e-09	Peri	Vtn
210	5,23623812711169e-10	3,81198344209611	0,632	0,027	1,14904009461339e-05	Peri	Ebf1
211	1,12215689168097e-09	4,06091002818712	0,622	0,024	2,46246108310471e-05	Peri	Pdgfrb
212	2,49211733359188e-09	3,44618312116466	0,772	0,29	5,46870227683403e-05	Peri	Atp1a2
213	1,94270132161423e-08	3,21236983420763	0,57	0,124	0,000426306378015027	Peri	Dlc1
214	5,48841371716956e-08	3,07485111426009	0,482	0,022	0,00120437750609569	Peri	Zic1
215	1,73433623114878e-07	3,90498212736138	0,487	0,006	0,00380582742563289	Peri	Atp13a5
216	1,73433623114878e-07	3,01085681607491	0,446	0,064	0,00380582742563289	Peri	Nr2f2
217	3,81130019167374e-07	2,70729410456756	0,378	0,03	0,00836351714060887	Peri	Adap2
218	8,25849688076695e-07	3,20858761525492	0,389	0,007	0,018122445555155	Peri	Notch3
219	1,76515934465433e-06	3,51781727515983	0,42	0,002	0,0387346566590946	Peri	Slc38a11
220	1,76515934465433e-06	3,05689972755464	0,373	0,02	0,0387346566590946	Peri	Rbpms
221	3,13413383846751e-06	3,01198600189351	0,415	0,02	0,0687754329513309	Peri	Cspg4
222	4,58166165866076e-06	2,80027426888397	0,528	0,105	0,100539983437652	Peri	Utrn
223	7,75182569435383e-06	3,1356071352531	0,383	0,004	0,170106063036901	Peri	Abcc9
224	7,75182569435383e-06	2,16712371583209	0,223	0,023	0,170106063036901	Peri	Mylk
225	9,11883858135277e-06	3,17132812873148	0,409	0,045	0,200103793829205	Peri	Cp
226	1,32037395525538e-05	1,39313087781351	0,725	0,421	0,289742860741241	Peri	Zbtb20
227	1,38921242536095e-05	3,28575271659082	0,43	0,017	0,304848774621207	Peri	Rgs5
228	1,59404479567909e-05	2,51148647623777	0,264	0,001	0,349797189963819	Peri	Tbx3os1
229	3,23872985920377e-05	3,31217832781335	0,383	0,003	0,710706880303676	Peri	Carmn
230	3,23872985920377e-05	2,51607874354387	0,363	0,033	0,710706880303676	Peri	Adap2os
231	4,25589325256076e-05	1,86413625982769	0,404	0,16	0,933913215341934	Peri	Sept4
232	1,38576304964391e-13	4,51673808998047	0,766	0,009	3,04091843613859e-09	Endo	Cldn5
233	3,45228367496373e-12	3,20653180531674	0,626	0,043	7,57569129634041e-08	Endo	Slc2a1
234	3,22641120162485e-11	4,76550391268099	0,839	0,016	7,08003674084558e-07	Endo	Flt1
235	5,76068934306083e-11	4,01402693621326	0,692	0,009	1,26412566944127e-06	Endo	Ptprb
236	1,83719818514527e-10	4,51943792170455	0,643	0,006	4,03154769748277e-06	Endo	Slco1a4
237	1,83719818514527e-10	3,71973074725414	0,526	0,01	4,03154769748277e-06	Endo	Ctla2a
238	1,12215689168097e-09	3,35524525447794	0,603	0,004	2,46246108310471e-05	Endo	Adgrf5
239	1,32825786731934e-09	4,01481691887414	0,657	0,008	2,91472906404555e-05	Endo	Ly6c1
240	2,70435774249524e-09	2,96960642402964	0,502	0,002	5,93444263013156e-05	Endo	Mecom
241	2,70435774249524e-09	2,80836908571573	0,549	0,023	5,93444263013156e-05	Endo	Epas1
242	3,9974110627584e-09	3,75043325770084	0,741	0,213	8,77191883611704e-05	Endo	Bsg
243	6,88774938464319e-09	1,77547483798178	0,857	0,647	0,00015114477249661	Endo	Sptbn1
244	8,62607348206336e-09	2,63674961545007	0,514	0,015	0,000189290556490398	Endo	Podxl
245	1,12320290155879e-08	3,71108481723526	0,61	0,015	0,000246475644718062	Endo	Igfbp7
246	1,17372879008397e-08	3,22166802134742	0,631	0,024	0,000257563045696025	Endo	Egfl7
247	1,49626681636315e-08	2,8989492340625	0,542	0,002	0,000328340790182729	Endo	Cyyr1
248	1,49626681636315e-08	2,87055303991391	0,582	0,013	0,000328340790182729	Endo	Pecam1
249	1,98305278656955e-08	2,59023643058559	0,486	0,015	0,000435161103484822	Endo	Klf2
250	3,43765866262904e-08	2,49743770011409	0,498	0,016	0,000754359816927316	Endo	Itga1
251	7,77888271636172e-08	2,79095048983681	0,502	0,002	0,00170699802327842	Endo	Adgrl4
252	7,77888271636172e-08	2,6992315272469	0,507	0,008	0,00170699802327842	Endo	Eng
253	7,77888271636172e-08	2,62622582016297	0,481	0,011	0,00170699802327842	Endo	Cd93
254	1,22137925324949e-07	2,50876879279136	0,514	0,01	0,00268019463333068	Endo	Esam
255	1,41671390996367e-07	2,64596779086387	0,533	0,034	0,00310883700402428	Endo	Ccdc141
256	1,73433623114878e-07	3,345063666957	0,523	0,009	0,00380582742563289	Endo	Pltp
257	1,73433623114878e-07	2,10499897213946	0,467	0,044	0,00380582742563289	Endo	Heg1
258	6,94608446725814e-08	1,55754709404476	0,919	0,421	0,00152424877549513	ChP	Zbtb20
259	1,73433623114878e-07	5,93685375092295	0,393	0,017	0,00380582742563289	ChP	Ttr
260	1,76515934465433e-06	3,46765598922778	0,363	0,059	0,0387346566590946	ChP	Trpm3
261	1,76515934465433e-06	1,87273855152514	0,356	0,071	0,0387346566590946	ChP	Wdr78
262	2,72041195097492e-06	2,31743820694003	0,415	0,055	0,0596967198521935	ChP	Lrriq1
263	7,75182569435383e-06	2,00587625443268	0,304	0,007	0,170106063036901	ChP	Ccdc114
264	1,0437555537776e-05	2,49362777296094	0,363	0,025	0,229041718720956	ChP	Cfap44
265	1,07649013708876e-05	1,8955235999925	0,319	0,023	0,236224995682757	ChP	Fhad1
266	1,75548793177466e-05	2,07669255103424	0,289	0,047	0,385224271748632	ChP	Sulf1
267	3,06907516744193e-05	2,45856625140536	0,311	0,004	0,673477854743457	ChP	Dnah6
268	3,23872985920377e-05	1,57749858376251	0,237	0,013	0,710706880303676	ChP	Rbm47
269	3,51258385934709e-05	2,73284289580791	0,415	0,009	0,770801402095125	ChP	Spef2
270	5,09386631148441e-05	4,04479867291602	0,326	0,065	1	ChP	Htr2c
271	6,5047562222275e-05	2,01922391659986	0,23	0,003	1	ChP	Gmnc
272	6,5047562222275e-05	1,70460966643046	0,259	0,026	1	ChP	Ppp1r15a
273	6,5047562222275e-05	1,23850043311338	0,296	0,084	1	ChP	Clic4
274	7,05457960748392e-05	1,70702877207957	0,415	0,073	1	ChP	Zfp36l1
275	8,70443665851044e-05	2,39075184606926	0,296	0,014	1	ChP	Col9a3
276	9,09326090308504e-05	1,27971824489533	0,289	0,038	1	ChP	Vcam1
277	9,49677051248926e-05	1,74994193623114	0,393	0,049	1	ChP	Ezr
278	9,72940038105962e-05	1,81114750668154	0,37	0,104	1	ChP	Cfap69
279	9,92687376153128e-05	2,43975385667153	0,289	0,033	1	ChP	Steap2
280	0,000120355289701006	1,17351349229412	0,267	0,048	1	ChP	Atp7a
281	0,000122026768438396	2,73008350432046	0,326	0,072	1	ChP	Ccl2
282	0,000129208146895081	1,8249202324268	0,222	0,005	1	ChP	Lbp
283	0,00016895655394662	1,41240985744932	0,304	0,067	1	ChP	Sox9
284	0,000202576942481064	1,56045683631923	0,259	0,053	1	ChP	Cdkn1a
285	0,000244734061634876	1,96486292192431	0,252	0,02	1	ChP	Cfap65
286	0,000253976368838716	2,00942515223773	0,267	0,017	1	ChP	Serpinh1
287	0,000266858413007555	2,09227550963123	0,267	0,005	1	ChP	Rassf9
288	0,000282530653966047	1,38779411820518	0,378	0,094	1	ChP	Cflar
289	0,00030901602311852	1,57329852952324	0,459	0,17	1	ChP	Slc5a3
290	0,000326636106093055	1,36857871409507	0,593	0,216	1	ChP	Neat1
291	0,000348242178671789	3,04303429725564	0,267	0,012	1	ChP	Prlr
292	0,000405852169358387	0,87068463722546	0,452	0,232	1	ChP	Trps1
293	0,000458018116642065	1,11267407948154	0,333	0,107	1	ChP	Cd63
294	0,00049432473814738	1,97870447508502	0,237	0,001	1	ChP	Otx2
295	0,000498285862425117	2,77895829722606	0,281	0,06	1	ChP	Ifih1
296	0,000513173040956314	2,21681523969485	0,244	0,01	1	ChP	Kl
297	0,000582708201000446	1,65745952130051	0,252	0,024	1	ChP	Dnah7b
298	0,000953362814751277	4,53530733767065	0,23	0,009	1	ChP	Hspa1a
299	0,000953362814751277	2,70593529993811	0,252	0,004	1	ChP	Dnah12
300	0,00119470149733776	1,22398895545792	0,363	0,143	1	ChP	Mdm2
301	0,00120468321612205	2,12561202576093	0,311	0,056	1	ChP	Gbp5
302	0,00133918462386366	2,48996924111225	0,296	0,037	1	ChP	Tmem72
303	0,00160313032062908	1,69140574525424	0,326	0,115	1	ChP	Stk39
304	0,00182346989838934	1,38652941511062	0,259	0,031	1	ChP	Amotl2
305	0,00184147537925919	1,32744798858695	0,23	0,03	1	ChP	Dab2
306	0,00185283935371969	1,12457568283985	0,23	0,021	1	ChP	Mdfic
307	0,0019936699849819	1,35151074377568	0,378	0,128	1	ChP	Tead1
308	0,00208869286274645	1,67381888451508	0,267	0,05	1	ChP	Ifit3b
309	0,00247581501438055	1,40460157499172	0,311	0,11	1	ChP	Hspa9
310	0,00388547317522534	1,3041211783619	0,259	0,042	1	ChP	Cnn3
311	0,00405474483699538	1,22080122891311	0,296	0,059	1	ChP	Syne2
312	0,0040959121373035	1,42703574172026	0,311	0,078	1	ChP	Tiparp
313	0,00452456177637817	1,73413742992097	0,326	0,046	1	ChP	Cp
314	0,00455432565732441	0,986796520621841	0,459	0,246	1	ChP	2810474O19Rik
315	0,00568660628055446	1,27182534082557	0,304	0,08	1	ChP	Cebpb
316	0,00592168478454887	1,59212606026236	0,585	0,293	1	ChP	Clu
317	0,00754216798322195	1,98773515248857	0,23	0,018	1	ChP	Atf3
318	0,00831419887649027	1,51786461671308	0,296	0,057	1	ChP	Slc4a2
319	0,00867641219463209	2,38509487207108	0,252	0,033	1	ChP	Oasl1
320	0,00935660319312039	1,53043352291037	0,333	0,06	1	ChP	Pbxip1
321	0,00989033312315757	2,12997918373823	0,407	0,094	1	ChP	Sdc4
322	3,79652248703772e-17	4,04238770823862	0,893	0,069	8,33108894555558e-13	T-cells	Ptprc
323	6,11571826310194e-16	3,13682675823027	0,94	0,191	1,34203321565509e-11	T-cells	H2-K1
324	4,59311926869629e-15	4,89626007268693	0,793	0,022	1,00791409232271e-10	T-cells	Ms4a4b
325	1,38576304964391e-13	5,97611500155559	0,72	0,014	3,04091843613859e-09	T-cells	Gzmb
326	1,93314204478354e-13	3,51976900583885	0,84	0,08	4,24208690307299e-09	T-cells	H2-Q7
327	1,58372039224224e-12	2,83232654109331	0,867	0,205	3,47531602873638e-08	T-cells	H2-D1
328	1,66873523915112e-10	2,63287255088313	0,833	0,186	3,66187260879321e-06	T-cells	B2m
329	1,83719818514527e-10	3,27482133482446	0,593	0,057	4,03154769748277e-06	T-cells	Ccr5
330	1,12215689168097e-09	3,46140478515434	0,453	0,009	2,46246108310471e-05	T-cells	Runx3
331	1,25976498823253e-09	3,09723824411154	0,58	0,049	2,76442829017747e-05	T-cells	Ms4a6b
332	1,26986731011558e-09	2,77010221967471	0,6	0,077	2,78659682531763e-05	T-cells	Clec2d
333	2,70435774249524e-09	3,12172120670512	0,46	0,018	5,93444263013156e-05	T-cells	Ifi214
334	7,92124199419335e-09	2,60529508538129	0,48	0,112	0,000173823734320579	T-cells	Ccl5
335	1,49626681636315e-08	2,52954402390934	0,467	0,039	0,000328340790182729	T-cells	Ifi209
336	1,88409697183082e-08	3,35990992094179	0,573	0,056	0,000413446239498555	T-cells	AW112010
337	3,14718180261879e-08	1,74878558216686	0,533	0,125	0,000690617574766668	T-cells	Isg15
338	3,43765866262904e-08	5,84765427526153	0,553	0,01	0,000754359816927316	T-cells	Gzma
339	6,56095970900021e-08	2,60558251769858	0,567	0,126	0,00143973699854301	T-cells	Samhd1
340	7,77888271636172e-08	4,13446281880429	0,46	0,004	0,00170699802327842	T-cells	Nkg7
341	2,28264889902569e-07	3,11073998646069	0,56	0,05	0,00500904474402198	T-cells	Mndal
342	2,34570263599846e-07	2,3327282862642	0,587	0,138	0,00514740986443502	T-cells	H2-T23
343	2,9548432795739e-07	2,78796077501173	0,5	0,039	0,00648410809269697	T-cells	Sp100
344	3,12523831062966e-07	2,40581316012241	0,4	0,038	0,00685802294884572	T-cells	Gbp4
345	3,81130019167374e-07	4,08621695928181	0,527	0,003	0,00836351714060887	T-cells	Txk
346	3,81130019167374e-07	2,42618326669963	0,353	0,039	0,00836351714060887	T-cells	Fyb
347	3,81130019167374e-07	2,27835456347466	0,36	0,032	0,00836351714060887	T-cells	Selplg

## Sheet: 1a
Column1	Column2	Column3	Column4	Column5	Column6
	p_val	avg_log2FC	pct.1	pct.2	p_val_adj
mt-Nd4l	7,33803314060884e-242	1,3281775709914	0,51	0,23	1,6102579923752e-237
Nudt5	2,05309625819561e-311	1,30268614100411	0,545	0,292	4,50531442898445e-307
Tsix	8,15345045905318e-135	1,24426368006435	0,425	0,237	1,78919316873463e-130
AC160336.1	0	1,11348050629168	0,836	0,56	0
Mt3	1,27739891646677e-146	1,11087438464069	0,479	0,287	2,80312418229469e-142
Rps29	8,93613982160603e-160	1,08559900737636	0,553	0,335	1,96094652245323e-155
Leng9	3,1499844899084e-210	1,04817527263089	0,482	0,226	6,912325964655e-206
Gm10600	0	-1,72381436671849	0	0,429	0
Gm47283	0	-1,8496454943443	0,5	0,841	0

## Sheet: 1b
Column1	Column2	Column3	Column4	Column5	Column6
	p_val	avg_log2FC	pct.1	pct.2	p_val_adj
mt-Nd4l	2,60191898108699e-74	1,38302531692064	0,53	0,223	5,70965101209729e-70
Tsix	5,54932052117726e-46	1,00116145400539	0,475	0,221	1,21774289516714e-41
Gm47283	7,78218923356674e-170	-1,76327369070305	0,478	0,794	1,70772360541389e-165

## Sheet: 1c
Column1	Column2	Column3	Column4	Column5	Column6
	p_val	avg_log2FC	pct.1	pct.2	p_val_adj
mt-Nd4l	5,09023007598526e-18	1,62118810112566	0,448	0,167	1,1170000878742e-13
Slc1a2	8,41467126179435e-12	1,27191728219187	0,522	0,33	1,84651546168815e-07
Mt1	1,62219872848809e-08	1,231478172079	0,335	0,148	0,000355975288979427
Rps29	4,13984137818037e-11	1,15197043732924	0,47	0,237	9,084467920279e-07
Map2	1,73859546975868e-07	1,11809296958153	0,259	0,126	0,00381517389883844
mt-Nd3	1,29536184233341e-09	1,04436752025785	0,478	0,256	2,84254202681643e-05
C1qc	4,59142876104457e-09	-1,04951081343767	0,325	0,533	0,000100754312732362
Gm47283	7,53075809689243e-07	-1,11938305331295	0,143	0,3	0,0165254955678207
Hexb	2,53064491479532e-15	-1,14583585142619	0,584	0,759	5,55324720102684e-11
H2-D1	1,42116466506983e-07	-1,17937313891251	0,032	0,152	0,00311860374102923
C1qb	4,58185158826725e-09	-1,23421171295151	0,278	0,456	0,000100544151252936
Ctss	3,69361920977426e-14	-1,51546385895958	0,239	0,493	8,10527799392863e-10

## Sheet: 1d
Column1	Column2	Column3	Column4	Column5	Column6
	p_val	avg_log2FC	pct.1	pct.2	p_val_adj
mt-Nd4l	9,19981423476516e-40	1,41550459678671	0,502	0,209	2,01880723567687e-35
Rps29	5,15034368443159e-39	1,40680860596318	0,497	0,242	1,13019141811167e-34
Camk2a	9,42323099648698e-31	1,14674093050062	0,548	0,343	2,0678338098691e-26
Rpl38	2,00867194577008e-21	1,1130132652058	0,321	0,137	4,40782971779786e-17
Leng9	2,0773868659339e-24	1,08575836206823	0,374	0,217	4,55861773860536e-20
Gm10600	4,89811337863004e-35	-1,05963219781404	0	0,111	1,07484199980658e-30
Apoe	3,64040837355206e-51	-1,16366994429152	0,9	0,958	7,98851213492263e-47
Gm47283	1,16768774086103e-43	-1,47731288798213	0,147	0,441	2,56237397854544e-39

## Sheet: 1e
Column1	Column2	Column3	Column4	Column5	Column6
	p_val	avg_log2FC	pct.1	pct.2	p_val_adj
mt-Nd4l	4,83004980984156e-50	1,5880225044399	0,429	0,153	1,05990613027163e-45
mt-Atp8	7,77320824119167e-17	1,03735830825451	0,208	0,083	1,7057528164471e-12
Leng9	1,78683859380289e-19	1,02399539873508	0,232	0,118	3,92103861024107e-15
Camk2a	8,31182683735144e-31	1,01908309062848	0,496	0,299	1,8239472811884e-26
Speer4a	1,19783410045522e-15	1,01800460506988	0,186	0,088	2,62852715003894e-11
Slc1a2	2,58240091174631e-27	1,01677936278083	0,513	0,297	5,6668205607361e-23
Ptgds	2,01402385813487e-26	-1,26724501473682	0,481	0,577	4,41957395429115e-22
Gm47283	6,43830822621747e-30	-1,26840377439367	0,132	0,328	1,41282235716116e-25

## Sheet: 1f
Column1	Column2	Column3	Column4	Column5	Column6
	p_val	avg_log2FC	pct.1	pct.2	p_val_adj
mt-Nd4l	3,94926328233468e-10	1,375663615846	0,448	0,204	8,66626334675522e-06
mt-Atp8	4,67344375782248e-08	1,30854851721851	0,217	0,046	0,00102554049821656
Rps29	3,8139641416312e-08	1,21064553872194	0,422	0,235	0,000836936291239551
Prpf6	3,92605397548748e-08	1,16488875593826	0,142	0,01	0,000861533284380972
Mt3	2,31521093445719e-07	1,10635577461784	0,376	0,168	0,00508049887457286
Cd9	1,43395216176857e-09	-1,09785506584387	0,223	0,485	3,14666462378494e-05
Gm10600	2,26290580150686e-20	-1,43862513817283	0	0,204	4,96572049082666e-16
Gm47283	5,42011346069689e-14	-1,52755296857145	0,26	0,571	1,18938969781533e-09

## Sheet: 1g
Column1	Column2	Column3	Column4	Column5	Column6
	p_val	avg_log2FC	pct.1	pct.2	p_val_adj
Tsix	7,84894251282899e-13	2,21325936663313	0,464	0,157	1,72237194501519e-08
mt-Nd4l	6,11234464941749e-14	1,76248525906734	0,529	0,196	1,34129290986817e-09
mt-Atp8	3,86873526297483e-08	1,55144178878135	0,293	0,085	0,000848955266107197
Leng9	2,97246614433479e-07	1,49842451561764	0,229	0,046	0,00652277970712827
Rps29	8,70600044811858e-09	1,32763554758703	0,479	0,216	0,000191044473833514
Trim35	5,8480308464819e-07	-1,37794132973598	0,082	0,261	0,0128329188895199
Gm47283	1,61409037997017e-13	-1,75955570091964	0,093	0,405	3,54195992980654e-09

## Sheet: 1h
Column1	Column2	Column3	Column4	Column5	Column6
	p_val	avg_log2FC	pct.1	pct.2	p_val_adj

[truncated: 44 more sheets: 1i, 1j, 2a, 2b, 2c, 2d, 2e, 2f, 2g, 2h, 2i, 2j, 3a, 3b, 3c, 3d, 3e, 3f, 3g, 3h …]
