# Supplementary material for: Type I interferon shapes brain distribution and tropism of tick-borne flavivirus
Source: Nat Commun. 2023 Apr 10;14:2007. doi: 10.1038/s41467-023-37698-0 (PMC10086010; doi:10.1038/s41467-023-37698-0)
Supplement: Supplementary file 10 — Source Data [file 41467_2023_37698_MOESM10_ESM.xlsx]

## Sheet: Fig. 3c
Fig. 3c
Viral OPT signal (A.U.) in 4V
Mock	WT	Ifnar-/-
1.527	0.554	1.297
1.022	0.628	2.43
0.625	0.958	1.246
0.764	0.434	1.744
1.061	0.424	1.698

## Sheet: Fig. 3e
Fig. 3e
Viral OPT signal (A.U.) in entorhinal cortex
Mock	WT	Ifnar-/-
9.968	17.128	10.271
10.644	11.956	13.653
11.774	20.659	11.49
8.598	21.453	7.086
9.017	10.887	7.19

## Sheet: Fig. 3f
Fig. 3f
Viral OPT signal (A.U.) in Primary auditory cortex
Mock	WT	Ifnar-/-
1.976	3.159	2.204
2.172	2.029	1.415
2.056	3.08	1.49
1.806	2.556	1.418
1.99	2.574	1.361

## Sheet: Fig. 3g
Fig. 3g
Viral OPT signal (A.U.) in Ventral secondary auditory cortex
Mock	WT	Ifnar-/-
2.233	3.221	1.909
2.257	2.218	1.627
1.935	3.851	1.656
1.926	2.699	1.639
1.649	2.996	1.565

## Sheet: Fig. 3h
Fig. 3h
Viral OPT signal (A.U.) in Olfactory peduncle
Mock	WT	Ifnar-/-
1.6	2.978	3.623
1.966	3.129	3.021
2.117	2.637	4.759
1.931	1.864	5.443
2.387	1.426	7.096

## Sheet: Fig. 3i
Fig. 3i
Viral OPT signal (A.U.) in Olfactory bulb
Mock	WT	Ifnar-/-
7.876	11.441	21.275
9.814	14.858	15.714
13.127	10.225	16.518
8.342	7.761	20.811
10.84	7.422	20.384

## Sheet: Fig. 3j
Fig. 3j
Viral OPT signal (A.U.) in Subependymal layer of olfactory ventricle
Mock	WT	Ifnar-/-
2.535	2.959	4.512
2.087	2.584	3.176
2.088	1.847	5.376
2.229	1.153	2.295
1.061	1.234	8.418

## Sheet: Fig. 3k
Fig. kj
Viral OPT signal (A.U.) in Anterior comissure olfactory limb
Mock	WT	Ifnar-/-
2.392	3.694	3.973
1.999	2.451	2.623
2.077	2.996	4.192
2.307	2.536	5.672
1.225	1.494	6.835

## Sheet: Fig. 3l
Fig. 3l
Viral OPT signal (A.U.) in Lateral olfactory tract
Mock	WT	Ifnar-/-
1.719	2.497	3.445
1.892	2.788	3.029
2.4	2.049	3.825
1.975	1.703	4.582
2.015	1.459	2.424

## Sheet: Fig. 4e
Fig. 4e
% infected microglia
WT	Ifnar-/-
1.06383	47.3479
0.421433	51.6076
0.596817	46.8571
0.445434	45.1057
0.744417	46.6757
0.728266	44.74
1.30841	50.4429
2.77778	53.7815
3.58191	43.6703
0.394867	49.1434
0.0623441	52.13
0	48.82
0.470958	64.45
1.94986	53.96
0.169779
5.51724
14.93
7.19
6.13
8.86
13.06
13.02

[truncated: 21 more sheets: Fig. 5c, Fig. 5d, Fig. 5e, Fig. 5f, Fig. 5h, Fig. 5i, Fig. 5j, Fig. 5k, Fig. 6d, Fig. 6e, Fig. 6f, SFig.1a, SFig. 2a, SFig.2b, SFig. 2c, SFig. 2d, SFig. 3, SFig. 4a, SFig. 4c, SFig. 4d …]
